# Supplementary material for: Exploratory analysis of transposable elements expression in the C. elegans early embryo
Source: BMC Bioinformatics. 2019 Nov 22;20(Suppl 9):484. doi: 10.1186/s12859-019-3088-7 (PMC6873666; doi:10.1186/s12859-019-3088-7)
Supplement: Supplementary file 2 — Additional file 2. SRA accession ID for the 164 analyzed samples. For each of the 31 C. elegans early embryo cell type is reported the NCBI-SRA database accession ID of the replicates that passed the quality filters regarding whole embryo mRNA mass according to the authors [34]. 1st column contains the names of the 31 cell types, the 2nd contains the SRA ID of each replicate separated by commas. [file 12859_2019_3088_MOESM2_ESM.txt]

Stage	Accession ID
1cell-P0	SRR3170296, SRR3170297, SRR3170299, SRR3170300, SRR3170301
2cell-AB	SRR3170302, SRR3170304, SRR3170306, SRR3170308, SRR3170310
2cell-P1	SRR3170303, SRR3170305, SRR3170307, SRR3170309, SRR3170311
4cell-Aba	SRR3170313, SRR3170317, SRR3170321, SRR3170324, SRR3170330
4cell-Abp	SRR3170314, SRR3170318, SRR3170320, SRR3170326, SRR3170328
4cell-EMS	SRR3170312, SRR3170316, SRR3170322, SRR3170325, SRR3170329
4cell-P2	SRR3170315, SRR3170319, SRR3170323, SRR3170327, SRR3170331
8cell-Abal	SRR3170333, SRR3170340, SRR3170349, SRR3170359, SRR3170375
8cell-Abar	SRR3170334, SRR3170341, SRR3170351, SRR3170356, SRR3170373
8cell-Abpl	SRR3170332, SRR3170343, SRR3170350, SRR3170357, SRR3170374
8cell-Abpr	SRR3170335, SRR3170342, SRR3170348, SRR3170358, SRR3170372
8cell-E	SRR3170338, SRR3170346, SRR3170354, SRR3170361, SRR3170377
8cell-MS	SRR3170345, SRR3170353, SRR3170362, SRR3170376
8cell-C	SRR3170337, SRR3170344, SRR3170352, SRR3170360, SRR3170378
8cell-P3	SRR3170339, SRR3170347, SRR3170355, SRR3170363, SRR3170379
16cell-Abalx_1	SRR3170386, SRR3170397, SRR3170411, SRR3170466, SRR3170475
16cell-Abalx_2	SRR3170387, SRR3170402, SRR3170417, SRR3170469, SRR3170477
16cell-Abarx_1	SRR3170384, SRR3170399, SRR3170412, SRR3170465, SRR3170474, SRR3170489
16cell-Abarx_2	SRR3170385, SRR3170403, SRR3170414, SRR3170468, SRR3170478, SRR3170491
16cell-Abplx_1	SRR3170380, SRR3170400, SRR3170413, SRR3170471, SRR3170476, SRR3170490
16cell-Abplx_2	SRR3170383, SRR3170415, SRR3170472, SRR3170479, SRR3170493
16cell-Abprx_1	SRR3170381, SRR3170401, SRR3170416, SRR3170467, SRR3170480, SRR3170488, SRR3170492
16cell-Abprx_2	SRR3170382, SRR3170396, SRR3170418, SRR3170470, SRR3170473
16cell-Ea	SRR3170391, SRR3170422, SRR3170483, SRR3170495
16cell-Ep	SRR3170392, SRR3170408, SRR3170421, SRR3170458, SRR3170481, SRR3170497
16cell-MSx1	SRR3170388, SRR3170406, SRR3170419, SRR3170460, SRR3170484, SRR3170494
16cell-MSx2	SRR3170389, SRR3170407, SRR3170420, SRR3170459, SRR3170482, SRR3170498
16cell-Cx1	SRR3170393, SRR3170405, SRR3170423, SRR3170462, SRR3170496
16cell-Cx2	SRR3170390, SRR3170404, SRR3170424, SRR3170461, SRR3170485, SRR3170499
16cell-D	SRR3170395, SRR3170409, SRR3170425, SRR3170464, SRR3170487, SRR3170501
16cell-P4	SRR3170394, SRR3170410, SRR3170426, SRR3170463, SRR3170486, SRR3170500
