# Supplementary material for: Exploratory analysis of transposable elements expression in the C. elegans early embryo
Source: BMC Bioinformatics. 2019 Nov 22;20(Suppl 9):484. doi: 10.1186/s12859-019-3088-7 (PMC6873666; doi:10.1186/s12859-019-3088-7)
Supplement: Supplementary file 3 — Additional file 3. Raw read counts of the 163 C. elegans analyzed TE. Table containing the raw read counts measured with our pipeline. 1st column contains the names of the 163 analyzed TE. 2nd column contains the classes (DNA, LTR, LINE, RC, SINE) of the TE. Columns 3rd-166th contain the raw read counts for every sample measured with our pipeline. [file 12859_2019_3088_MOESM3_ESM.txt]

TE	classes	SRR3170296	SRR3170297	SRR3170299	SRR3170300	SRR3170301	SRR3170302	SRR3170303	SRR3170304	SRR3170305	SRR3170306	SRR3170307	SRR3170308	SRR3170309	SRR3170310	SRR3170311	SRR3170312	SRR3170313	SRR3170314	SRR3170315	SRR3170316	SRR3170317	SRR3170318	SRR3170319	SRR3170320	SRR3170321	SRR3170322	SRR3170323	SRR3170324	SRR3170325	SRR3170326	SRR3170327	SRR3170328	SRR3170329	SRR3170330	SRR3170331	SRR3170332	SRR3170333	SRR3170334	SRR3170335	SRR3170337	SRR3170338	SRR3170339	SRR3170340	SRR3170341	SRR3170342	SRR3170343	SRR3170344	SRR3170345
CELE1	DNA	42	74	12	12	28	62	76	0	2	2	2	22	4	8	94	12	48	22	30	3	0	22	0	10	14	2	0	20	2	30	0	10	4	22	0	67	4	74	6	12	14	0	42	12	2	6	6	10
CELE11	DNA	0	0	0	0	0	0	0	0	0	0	0	0	0	0	0	0	0	0	0	0	0	0	0	0	0	0	0	0	0	0	0	0	0	0	0	0	2	0	0	0	0	0	0	0	0	0	0	0
CELE12A	DNA	0	0	0	0	0	0	0	0	0	0	0	0	0	0	0	0	0	0	0	0	0	0	0	0	0	0	0	0	0	0	0	0	0	0	0	17	0	0	0	51	0	0	6	3	0	0	0	0
CELE12B	DNA	0	0	0	0	0	0	0	0	0	0	0	0	0	0	0	0	1	0	0	0	0	0	0	0	0	0	0	0	0	0	0	0	0	0	0	11	0	0	0	150	8	0	8	4	0	4	0	0
CELE14A	DNA	0	0	0	0	0	0	0	0	0	1	0	0	0	0	2	1	0	0	1	0	0	0	0	0	0	1	0	0	0	0	0	0	0	0	0	16	0	0	0	0	0	0	0	0	0	4	0	0
CELE14B	DNA	8	8	4	2	3	0	8	2	0	0	2	2	0	10	1	50	3	1	8	14	1	0	1	0	2	2	1	0	0	0	0	0	2	30	0	7	0	8	0	32	0	0	1	24	0	5	15	44
CELE2	DNA	10	7	4	1	0	0	0	0	0	8	0	6	0	2	0	1	8	1	0	1	0	0	0	1	0	0	0	2	18	0	0	4	27	0	6	2	0	0	0	36	0	0	7	0	0	2	1	10
CELE4	DNA	0	0	1	0	0	0	0	0	0	0	0	0	0	0	0	0	0	0	0	1	0	0	0	0	0	0	0	0	0	0	0	0	0	0	0	0	0	0	0	0	0	0	0	0	15	0	0	0
CELE42	DNA	0	0	0	0	1	0	0	0	0	0	0	0	0	0	0	0	0	0	0	10	0	0	0	0	0	0	0	0	0	0	0	0	0	0	0	1	0	7	0	0	2	0	18	20	12	12	15	4
CELE45	SINE	37	37	28	47	45	45	155	5	4	5	4	28	22	25	28	44	47	10	12	1	21	15	11	16	20	24	11	169	65	108	127	0	53	2	59	143	73	343	55	0	160	12	128	117	170	287	30	190
CELE46A	DNA	0	0	0	0	0	0	0	0	0	0	0	0	0	0	0	0	0	0	0	0	0	0	0	0	0	0	0	0	0	0	0	0	0	0	0	0	0	0	0	1	0	0	3	0	0	0	0	0
CELE46B	DNA	0	0	0	0	0	0	0	0	0	0	0	0	0	0	0	0	0	0	0	0	0	0	0	0	0	2	0	0	0	0	0	0	0	0	0	0	0	0	0	0	34	0	2	1	0	2	17	6
CELE6	DNA	0	0	0	0	0	1	0	0	0	2	0	0	0	0	0	3	0	0	0	0	0	0	0	0	5	3	0	0	0	16	0	0	1	0	0	1	0	0	0	0	0	0	3	0	5	0	0	0
CELE7	DNA	0	0	0	0	0	0	0	0	0	0	0	0	0	1	0	0	0	0	0	0	0	0	0	0	0	0	0	0	0	0	0	1	0	0	0	0	0	0	0	0	0	0	0	0	0	0	0	0
CELETC2	DNA	0	9	1	0	0	0	0	0	0	0	0	0	0	3	0	29	4	0	4	6	0	0	0	0	3	0	0	0	1	0	0	0	9	33	0	43	0	0	0	98	19	0	10	13	0	42	3	0
CEMUDR1	DNA	1137	1299	967	3233	958	1184	1038	1151	780	747	475	527	1528	1832	1532	1140	5207	2399	1403	445	950	259	966	773	1882	1059	516	109	65	507	100	911	588	1435	1382	1194	9	839	0	613	37	2116	215	482	541	787	707	1217
CEMUDR2	DNA	0	0	0	0	0	0	0	0	0	0	0	0	0	0	0	0	0	1	0	0	0	0	0	0	4	0	0	0	0	0	0	0	0	0	0	0	0	0	0	221	0	0	1	0	0	7	0	0
CER1	LTR	7392	6452	8259	1711	1881	3262	3486	2097	892	1251	415	4356	2176	5525	705	5898	10193	2878	720	1731	2300	2689	2479	2121	2424	1728	2039	6290	3549	4497	1143	3927	1293	3071	3033	4566	253	2406	782	4514	1016	1846	1873	3837	1510	4656	1244	683
CER10-I_CE	LTR	0	0	0	0	0	0	0	0	0	0	0	0	0	0	0	0	0	0	0	0	0	7	0	0	0	0	0	0	0	0	0	0	1	0	0	0	10	0	0	0	0	0	0	0	0	54	0	0
CER10-LTR_CE	LTR	0	0	0	0	0	0	0	0	0	1	2	0	0	0	0	0	0	0	0	0	0	0	0	0	0	0	0	0	0	0	0	0	0	0	0	0	17	0	0	0	0	0	0	0	0	0	0	0
CER11-I_CE	LTR	0	0	0	0	0	0	0	0	0	0	0	0	0	0	0	0	0	0	0	0	0	0	0	0	0	0	0	0	0	0	0	0	0	0	0	0	0	0	0	0	0	0	0	0	1	0	0	0
CER11-LTR_CE	LTR	0	0	0	0	0	0	0	0	0	0	0	0	0	0	0	0	0	0	0	0	0	0	0	0	0	0	0	0	0	0	0	0	0	0	0	0	0	0	0	0	0	0	0	0	0	0	0	0
CER12-1-LTR_CE	LTR	3	16	9	2	2	0	0	0	0	1	0	1	8	0	0	2	0	1	0	4	0	0	1	10	0	0	0	0	0	0	0	0	18	15	0	0	0	0	0	0	0	0	7	0	0	0	2	1
CER12-I_CE	LTR	0	0	0	0	0	0	0	0	0	0	0	0	0	0	0	0	0	0	0	0	0	0	0	0	0	0	0	0	0	0	0	0	0	0	0	0	0	0	0	0	0	0	0	0	0	0	0	0
CER12-LTR_CE	LTR	0	0	0	0	0	0	0	0	0	0	0	0	0	0	0	0	0	0	0	0	0	0	0	0	0	0	0	0	0	0	0	0	0	0	0	38	0	0	0	0	0	0	0	5	0	28	3	1
CER13-I_CE	LTR	0	0	0	0	0	0	0	0	0	0	0	0	0	0	0	0	0	0	0	0	0	0	0	0	0	0	0	0	0	0	0	0	0	0	0	0	0	0	0	0	0	0	0	0	0	0	0	0
CER13-LTR_CE	LTR	0	0	0	0	0	0	0	0	0	0	0	0	0	0	0	0	0	0	0	0	0	0	0	0	0	0	0	0	0	0	0	0	0	0	0	0	0	0	0	0	11	0	0	0	0	0	0	0
CER15-1-I_CE	LTR	0	0	0	0	0	0	0	0	0	0	0	0	0	0	0	0	0	0	0	0	0	0	0	0	0	0	0	0	0	0	0	0	0	0	0	1	0	0	0	0	0	0	0	0	0	137	0	0
CER15-1-LTR_CE	LTR	0	0	0	0	2	0	0	0	0	0	0	0	0	0	0	0	0	0	0	0	0	0	0	0	0	0	0	0	0	0	0	0	0	0	0	0	3	0	0	0	0	0	26	0	0	37	0	5
CER15-I_CE	LTR	0	0	0	1	0	0	0	0	4	1	0	0	0	0	0	0	0	0	0	0	0	0	0	0	0	0	0	0	0	0	0	0	0	0	0	0	0	0	29	0	11	0	0	0	0	0	0	0
CER15-LTR_CE	LTR	0	0	0	0	0	0	0	0	0	0	0	0	0	0	0	0	0	0	0	0	0	0	0	0	0	0	0	0	0	0	0	0	0	0	0	0	0	0	0	0	0	0	0	0	0	0	0	0
CER16-1-LTR_CE	LTR	0	3	1	0	0	0	0	0	0	0	0	0	0	0	0	0	0	0	2	0	0	34	0	0	0	0	0	0	0	0	0	0	0	13	0	9	0	0	0	0	0	0	0	0	47	0	0	15
CER16-2-I_CE	LTR	10	19	13	3	6	3	25	0	0	0	0	8	2	10	50	6	6	3	3	0	0	0	0	1	0	0	0	1	3	0	3	23	7	16	16	4	5	3	3	0	0	4	1	1	0	1	0	0
CER16-2-LTR_CE	LTR	0	6	0	0	2	0	0	0	0	0	0	1	0	2	0	0	0	0	0	0	0	0	0	0	0	0	0	1	0	0	0	0	0	9	0	0	0	30	0	0	0	6	0	0	0	0	0	0
CER16-I_CE	LTR	0	0	0	0	0	0	0	0	0	0	0	0	0	0	0	0	0	0	0	0	0	0	0	0	0	0	0	0	0	0	0	0	0	0	0	0	0	0	0	1	0	0	0	0	0	0	0	0
CER16-LTR_CE	LTR	0	0	0	0	1	0	0	0	0	0	0	1	0	0	0	0	41	0	0	0	0	0	0	0	1	0	0	0	0	0	0	0	29	0	0	14	0	0	0	0	0	0	0	0	0	0	10	0
CER17-I_CE	LTR	0	0	0	0	0	0	0	0	0	0	0	0	0	0	0	0	0	0	0	0	0	0	0	0	0	0	0	0	0	0	0	0	0	0	0	0	0	0	0	0	0	0	0	0	0	0	153	38
CER17-LTR_CE	LTR	0	1	0	0	0	0	0	0	0	0	0	0	0	0	0	0	0	0	0	0	0	0	0	0	0	1	0	17	0	0	0	0	0	0	0	0	3	0	0	0	2	0	0	0	0	0	43	21
CER2-1-LTR_CE	LTR	0	0	0	30	8	0	0	0	0	0	0	0	0	0	0	0	0	0	0	0	0	0	0	0	0	0	0	0	0	0	0	0	0	0	0	18	0	0	0	0	0	0	5	0	0	0	0	0
CER2-I_CE	LTR	0	0	0	0	0	0	0	0	0	0	0	0	0	0	0	0	0	0	0	0	0	0	0	0	0	0	0	0	0	0	0	0	0	0	0	0	0	0	0	0	0	0	0	0	0	0	0	0
CER2-LTR_CE	LTR	0	36	0	0	0	0	0	0	0	0	0	0	0	0	0	0	0	0	0	0	0	0	0	0	0	0	0	0	0	0	0	0	0	0	0	0	0	0	0	0	0	0	0	0	0	0	0	0
CER3-1-LTR_CE	LTR	2	7	28	16	3	0	0	0	1	5	0	0	0	0	0	98	0	0	0	0	0	0	0	0	4	0	0	0	0	0	0	0	0	20	45	8	21	45	0	0	0	0	3	2	7	60	42	9
CER3-I_CE	LTR	0	0	0	0	0	0	0	0	0	0	0	0	0	0	0	0	0	0	0	0	0	0	0	0	0	0	0	0	0	0	0	0	0	0	0	0	0	0	0	0	0	0	0	0	0	0	0	0
CER3-LTR_CE	LTR	0	0	3	1	0	0	0	0	0	0	0	0	0	0	0	2	0	0	0	0	0	0	0	0	0	0	0	0	0	0	0	0	0	0	0	0	0	0	0	0	0	0	0	0	0	0	1	0
CER4-I_CE	LTR	0	0	0	0	0	0	0	0	0	0	0	0	0	0	0	0	0	0	0	0	0	0	0	0	0	0	0	0	0	0	0	0	0	0	0	0	0	0	0	0	0	0	0	0	0	0	0	0
CER4-LTR_CE	LTR	0	0	0	0	0	0	0	0	0	0	0	0	0	0	0	0	0	0	0	0	0	0	0	0	0	0	0	0	0	0	0	0	0	0	0	0	0	0	0	0	0	0	0	0	0	0	0	0
CER5-I_CE	LTR	0	0	0	0	0	0	0	0	0	0	0	0	0	0	0	0	0	0	0	0	0	0	0	0	0	0	0	0	0	0	0	0	0	0	0	0	0	0	0	0	0	0	0	0	0	0	0	0
CER5-LTR_CE	LTR	0	0	0	0	0	0	40	0	0	0	0	5	0	0	0	0	0	0	0	0	0	0	0	0	0	0	0	0	0	0	0	0	0	0	0	0	0	0	0	0	0	0	0	0	0	0	0	0
CER6-I_CE	LTR	0	0	0	0	0	0	0	0	0	0	0	0	0	0	0	0	0	0	0	0	0	0	0	0	0	0	0	0	0	0	0	0	0	0	0	0	0	0	0	0	0	0	0	0	0	0	0	0
CER6-LTR_CE	LTR	0	0	0	0	0	0	0	0	0	0	0	0	0	0	0	0	0	0	0	0	0	0	0	0	0	0	0	0	0	0	0	0	0	0	0	0	0	0	0	0	0	0	0	0	0	0	0	0
CER7-I_CE	LTR	0	0	0	0	0	0	0	0	0	0	0	0	0	0	0	0	0	0	0	0	0	0	0	0	0	0	0	0	0	0	0	0	0	0	0	0	0	0	0	0	24	0	14	0	0	4	0	0
CER7-LTR_CE	LTR	0	0	0	0	0	0	0	0	0	0	0	0	0	0	0	0	0	0	0	0	0	0	0	0	0	0	0	0	0	0	0	0	0	0	0	0	0	0	0	0	0	0	0	0	0	0	0	0
CER8-I_CE	LTR	0	0	0	0	0	0	0	0	0	0	0	0	0	0	0	0	0	0	0	0	0	0	0	0	0	0	0	0	0	0	0	0	0	0	0	0	0	0	0	0	0	0	0	0	0	0	0	0
CER8-LTR_CE	LTR	0	0	0	0	0	0	0	0	1	0	0	0	0	0	0	0	0	0	0	0	0	0	0	0	0	0	0	0	0	0	0	0	0	0	0	0	0	0	0	0	0	0	164	0	0	0	0	0
CER9-I_CE	LTR	0	0	0	0	0	0	0	0	0	0	0	0	0	0	0	0	0	0	0	0	0	0	0	0	0	0	0	0	0	0	0	0	0	0	0	0	0	0	0	0	0	0	0	0	0	0	0	0
CER9-LTR_CE	LTR	0	0	0	0	0	0	0	0	0	0	0	0	0	0	0	0	2	0	0	0	0	0	0	2	0	0	0	0	0	0	0	0	0	0	0	0	0	0	0	0	0	0	0	0	0	0	0	0
CEREP1A	DNA	567	925	85	142	385	208	271	66	15	24	44	15	44	282	791	132	186	108	49	14	94	12	36	56	85	12	2	169	63	0	13	1221	435	523	246	3	100	1312	19	0	410	203	89	77	59	64	93	48
CEREP3	Unknown	0	0	0	0	0	0	0	0	0	0	0	0	0	0	0	0	0	0	0	0	0	0	0	0	0	0	0	0	0	0	0	0	0	0	0	0	0	0	0	0	0	0	0	0	0	0	0	0
CEREP4	Unknown	0	0	0	0	0	0	0	0	0	0	0	0	0	0	0	0	0	0	0	0	0	0	0	0	0	0	0	0	0	0	0	0	0	0	0	0	0	0	0	0	0	0	0	0	0	0	0	0
CEREP5	Unknown	0	0	0	0	0	0	0	0	0	0	0	0	0	0	0	0	0	0	0	0	0	0	0	0	0	0	0	0	0	0	0	0	0	0	0	0	0	0	0	0	0	0	0	0	0	0	0	0
CERP1	Unknown	0	0	0	0	0	0	0	0	0	0	0	0	0	0	0	0	0	0	0	3	0	0	0	0	0	0	0	0	0	0	0	0	0	0	0	0	0	1	0	0	0	0	0	0	0	0	0	0
CERP16	Unknown	0	0	0	0	0	0	0	0	0	0	0	0	0	0	0	0	0	0	0	0	0	0	0	0	0	0	0	0	0	0	0	0	0	0	0	0	0	0	0	0	0	0	0	0	0	5	0	0
CERP2	DNA?	0	0	0	0	0	0	0	0	0	0	0	0	0	0	0	0	0	0	0	0	0	0	0	0	0	0	0	0	0	0	0	0	0	0	0	0	0	0	0	0	0	0	0	0	0	0	0	0
CERP3	Unknown	0	1	0	0	0	0	0	0	0	0	0	0	0	0	0	0	0	0	0	0	0	0	0	0	0	0	0	0	0	0	0	0	0	0	0	2	0	0	0	0	0	0	2	0	0	0	0	0
CERP4	DNA	0	0	4	0	2	0	0	0	0	0	0	0	0	0	0	0	0	0	0	0	0	0	0	0	0	0	0	0	0	0	0	0	0	0	0	0	0	0	0	0	0	0	0	0	0	0	0	0
Chapaev-1_CE	DNA	3847	3286	1382	1829	1119	1071	769	1391	501	882	523	1253	1177	2432	2060	2160	4320	1397	555	1716	1007	756	132	701	1198	609	305	3270	776	280	547	1486	2059	1545	733	354	37	1006	220	201	568	24	434	576	72	1015	760	576
Chapaev-2_CE	DNA	9	0	1	0	0	0	0	0	0	0	0	2	0	0	0	0	0	0	0	0	0	0	0	0	0	6	0	0	0	0	0	0	0	0	0	0	1	13	0	0	0	0	6	0	3	0	2	0
DNA-3-1_CE	DNA	0	0	0	0	0	0	0	0	0	0	0	0	0	0	0	0	0	0	0	0	0	0	0	0	0	0	0	0	0	0	0	0	0	0	0	0	0	0	0	0	0	0	0	0	0	0	0	0
HAT1_CE	DNA	0	0	0	0	0	0	0	0	0	0	0	0	0	0	0	0	0	0	0	0	0	0	0	0	0	3	0	0	0	0	0	0	0	0	0	5	14	0	0	0	14	0	0	0	5	0	0	1
HAT2_CE	DNA	1	19	3	1	0	0	0	0	1	1	0	7	0	0	0	25	0	0	0	0	0	0	0	0	0	0	6	0	0	40	0	0	0	13	0	0	0	0	0	0	0	0	50	0	0	0	0	0
HAT3_CE	DNA	0	0	0	0	0	0	0	0	0	0	0	0	0	0	0	0	0	1	0	1	0	0	0	0	0	0	0	0	0	0	20	2	0	1	0	26	2	1	0	1	0	0	9	2	0	25	1	2
HAT4_CE	DNA	0	0	0	0	1	0	0	0	0	0	0	0	0	0	0	0	0	1	0	0	0	0	0	0	0	1	1	0	0	0	0	0	0	0	0	1	1	0	0	0	0	0	0	0	2	0	1	0
HATN1_CE	DNA	0	2	0	0	0	0	0	0	0	0	0	0	0	0	0	0	0	0	0	0	0	0	0	0	0	0	0	0	0	0	0	0	0	0	0	0	0	0	0	0	0	0	0	0	0	0	2	0
HELITRON1_CE	RC	0	0	0	0	0	3	0	0	0	0	0	0	0	0	0	0	0	0	0	0	0	0	0	0	0	5	0	0	0	0	0	0	0	0	0	7	0	1	0	1	0	0	0	1	0	0	0	0
HELITRON2_CE	RC	0	0	0	0	0	0	0	0	0	1	0	0	0	0	0	0	0	0	0	1	0	0	0	0	0	1	0	0	0	8	0	0	0	0	0	3	0	0	0	0	0	0	0	0	79	4	0	0
HELITRONY1A_CE	RC	0	6	0	0	0	0	0	0	0	0	3	0	0	0	0	2	0	0	0	0	0	0	0	0	0	1	1	3	0	0	26	0	0	0	0	4	3	7	1	0	15	0	6	11	0	2	0	41
HELITRONY1_CE	RC	0	0	0	0	0	0	0	0	0	0	0	0	0	0	0	2	0	0	0	1	0	0	0	0	0	0	0	0	0	0	1	0	0	0	0	1	0	0	0	0	3	0	1	1	1	0	0	3
HELITRONY2_CE	RC	0	0	0	0	0	0	0	0	0	0	0	0	0	0	0	0	0	0	0	0	0	0	0	0	0	0	0	0	0	0	2	0	0	0	0	95	3	1	0	0	0	0	0	109	2	59	11	0
HELITRONY3_CE	RC	36	17	41	9	10	0	36	5	6	5	0	4	0	7	5	3	2	3	19	9	10	0	12	2	2	1	3	8	0	7	4	1	0	9	4	8	0	10	0	15	8	1	17	4	4	27	5	13
HELITRONY4_CE	RC	0	0	0	0	0	0	0	0	0	0	0	0	0	1	0	0	0	0	0	7	0	3	0	0	0	0	0	0	0	0	61	0	0	0	0	112	0	12	0	0	0	0	0	0	3	0	0	0
IR1_CE	DNA	0	0	0	0	0	0	0	0	0	0	0	0	0	0	0	0	0	0	0	0	0	0	0	0	0	0	0	0	0	0	0	0	0	0	0	0	0	0	0	0	0	0	0	0	0	0	0	0
IR3_CE	DNA	8	0	0	0	0	0	0	0	0	0	0	0	0	1	0	1	0	2	1	0	0	0	0	0	0	0	0	0	0	0	0	0	0	2	0	0	0	0	0	0	0	0	0	0	0	0	0	0
IR4	DNA	0	0	0	0	0	0	0	1	1	0	0	0	0	0	0	0	0	0	0	0	0	0	0	0	0	0	0	0	0	0	0	0	0	0	0	0	0	0	0	0	0	0	15	0	0	0	0	0
LINE2A_CE	LINE	0	0	0	0	0	0	0	0	0	0	0	0	70	0	0	294	0	0	0	0	39	0	0	0	0	70	0	0	0	0	0	0	0	0	0	42	0	0	0	0	0	0	0	0	0	25	0	0
LINE2B_CE	LINE	0	0	0	0	0	0	0	0	0	0	0	0	0	0	0	3	0	0	0	0	0	0	0	0	0	1	0	0	0	0	0	0	9	0	0	32	0	0	0	1	14	0	0	0	0	0	0	11
LINE2C1_CE	LINE	0	0	0	0	0	0	0	0	0	0	0	0	0	0	0	135	0	0	0	40	0	0	0	0	0	0	0	0	0	0	0	0	0	0	0	1	0	1	0	0	0	1	0	0	0	0	0	6
LINE2C_CE	LINE	0	0	12	0	0	0	0	0	0	0	0	0	0	0	0	0	0	0	0	0	0	0	0	0	0	29	0	0	0	0	0	0	0	0	0	0	0	0	0	0	5	0	0	0	0	0	0	0
LINE2D_CE	LINE	0	0	0	0	0	0	0	0	0	0	0	0	0	0	0	28	0	2	0	0	0	0	0	0	0	0	0	0	0	0	0	0	0	0	0	1	1	0	0	0	0	0	5	2	6	0	0	20
LINE2E_CE	LINE	0	0	0	0	0	0	0	0	0	0	0	0	0	0	0	0	0	0	0	0	0	0	0	0	0	0	0	0	0	0	0	0	0	0	0	0	0	0	0	0	0	0	0	0	0	0	0	0
LINE2F_CE	LINE	0	0	0	0	0	0	0	0	0	0	1	0	0	0	0	0	0	0	0	0	0	0	0	5	0	62	0	0	0	0	1	0	0	0	0	0	0	0	0	0	0	0	6	0	0	3	0	0
LINE2G_CE	LINE	3	14	0	0	3	4	0	0	0	0	0	0	0	2	0	0	4	0	6	3	1	0	0	0	0	0	1	1	0	0	2	15	5	4	0	53	0	0	0	0	1	0	2	0	5	4	0	1
LINE2H_CE	LINE	0	0	0	0	0	0	0	0	0	0	0	0	0	0	0	0	0	0	0	0	0	0	0	0	0	0	0	0	0	0	0	0	0	0	0	0	0	0	0	0	0	0	0	0	0	0	0	0
LONGPAL1	DNA	0	6	2	0	0	0	0	0	0	0	0	0	1	2	0	95	0	0	0	28	0	0	0	0	0	9	0	0	171	0	0	0	379	14	0	1	0	0	0	0	0	0	0	0	0	0	37	1
LONGPAL2	DNA	0	0	0	0	2	0	0	0	0	0	0	0	0	0	0	0	0	0	0	0	0	0	12	0	12	0	0	0	0	0	0	0	0	0	0	2	0	0	0	0	0	0	4	22	0	24	0	0
LONGPAL3	DNA	12	0	0	0	0	0	0	0	0	0	0	0	0	0	0	21	0	0	0	0	0	0	0	0	0	0	0	0	0	0	0	0	0	3	0	2	0	0	0	0	0	0	16	0	0	0	0	0
LR9A	Unknown	0	0	0	0	0	0	0	0	0	0	0	0	0	0	0	0	0	0	0	4	0	0	0	0	0	0	0	1	0	0	0	0	0	0	0	0	0	0	0	0	0	0	5	2	1	2	4	1
LTR1_CE	LTR	0	0	3	0	0	0	0	0	0	0	0	0	0	0	0	0	4	0	0	0	0	0	0	0	0	0	0	0	0	0	0	0	0	0	0	0	0	0	0	0	0	0	0	0	0	0	0	0
LTR2_CE	LTR	0	0	0	0	0	0	0	0	0	0	0	0	0	0	0	0	0	0	0	0	0	0	0	0	0	1	0	0	0	0	0	0	0	0	0	0	0	0	0	0	0	0	0	0	0	0	0	0
LTRCER1	LTR	8828	11386	4893	1967	3477	2087	1496	810	372	541	175	2901	687	7555	5607	2181	6861	1998	1016	744	2120	846	556	1756	1423	555	915	3984	2621	3670	847	8743	3715	7203	1906	2226	364	4477	1133	9036	1165	826	1595	1125	696	1936	561	270
MARINCE1	DNA	3	0	0	0	0	0	0	0	0	0	0	0	0	0	0	0	0	0	0	0	0	0	0	25	0	0	0	0	0	0	0	0	0	0	0	3	0	0	0	0	0	0	0	0	0	0	0	378
MARINER2_CE	DNA	0	0	0	0	0	0	0	0	0	0	0	0	0	0	0	0	0	0	0	0	0	0	0	0	0	0	0	0	0	0	0	0	0	0	0	0	0	0	1	0	0	0	0	0	0	0	0	0
MARINER3_CE	DNA	0	0	0	0	0	0	0	0	0	0	0	0	0	0	0	0	0	0	0	0	0	0	0	0	0	0	0	0	0	0	0	0	0	0	0	0	0	0	0	0	0	0	0	0	0	0	0	0
MARINER4_CE	DNA	0	0	0	0	0	0	0	0	0	0	0	0	0	0	0	0	0	0	0	0	0	0	0	0	0	0	0	0	0	0	0	0	0	0	0	0	0	0	0	0	0	0	0	0	0	0	0	30
MARINER5_CE	DNA	0	0	0	0	0	0	0	0	0	0	0	0	0	0	0	0	0	0	0	0	0	0	0	0	0	0	0	0	0	0	0	0	0	0	0	0	0	0	0	0	0	0	0	0	0	0	0	0
MAR_CE	DNA	0	0	0	0	0	0	0	0	0	0	0	0	0	0	0	0	0	0	0	0	0	0	0	0	0	0	0	0	0	0	0	0	0	0	0	0	30	0	0	0	0	0	0	0	0	0	0	0
Merlin1m_CE	DNA	0	0	0	0	0	0	0	0	0	0	0	0	0	0	0	0	0	0	0	0	0	1	0	0	0	0	0	0	0	0	0	0	0	0	0	1	0	0	0	0	0	0	3	2	2	0	0	2
MIRAGE1	DNA	0	0	4	0	12	0	0	0	0	0	0	0	43	0	0	0	0	0	0	0	154	0	168	0	0	0	0	5	0	1	0	1	203	0	0	0	5	0	0	0	0	0	1	5	0	0	0	2
NDNAX1_CE	DNA?	0	24	0	0	0	0	0	0	8	3	1	12	14	0	0	31	0	26	0	15	0	0	10	4	0	11	0	25	63	26	0	0	0	0	0	21	24	0	0	1	0	0	0	62	15	25	68	83
NDNAX2_CE	DNA?	1	9	20	25	7	1	7	2	1	2	0	0	0	6	0	28	29	17	0	0	5	23	0	0	7	2	1	3	0	0	0	59	2	84	22	0	4	119	0	47	0	0	132	1	0	60	35	2
NDNAX3_CE	DNA?	1	0	1	0	1	0	0	0	0	2	0	0	0	1	0	0	34	0	0	0	6	0	0	0	0	7	0	0	0	0	0	0	0	0	0	0	1	11	0	0	0	0	1	0	1	1	134	80
NeSL-1	LINE	0	0	0	0	0	0	0	0	0	0	2	0	0	0	0	0	126	0	0	174	0	0	0	12	0	0	0	0	0	0	0	0	0	0	0	0	0	0	0	35	0	1	0	0	0	0	0	0
NPAL0A_CE	DNA	0	0	0	0	0	0	0	0	0	0	0	0	0	0	0	0	0	0	0	0	0	0	0	0	0	0	0	0	0	0	0	0	0	0	0	0	0	0	0	0	0	0	0	0	0	0	0	0
NPAL5A_CE	DNA	0	0	0	0	0	0	4	0	4	0	0	0	0	0	0	0	0	0	0	0	0	0	0	0	0	0	0	0	0	0	0	0	0	0	0	0	0	0	0	0	0	0	0	0	0	0	0	0
NPALTA1_CE	DNA	0	0	0	0	1	0	0	0	0	0	0	0	0	0	0	0	0	0	0	0	0	0	0	0	0	0	0	0	0	0	0	0	0	0	0	0	0	0	0	0	0	0	0	0	0	0	0	3
NTC2A	DNA	0	0	0	0	0	0	0	0	0	0	0	0	0	0	0	0	0	0	0	0	0	0	0	0	0	0	0	0	0	0	0	0	0	0	0	0	0	11	0	0	0	0	0	0	0	0	0	0
PAL3A_CE	DNA	0	0	0	1	0	0	0	0	0	0	0	0	0	0	0	9	0	9	0	1	0	0	0	0	5	4	0	0	1	0	0	0	28	0	0	0	0	0	0	0	0	0	1	9	0	3	0	12
PAL5A_CE	DNA	1	8	0	1	0	0	0	0	2	0	0	1	0	0	0	0	4	0	0	4	1	0	0	0	1	0	0	0	0	5	1	0	1	0	0	5	0	4	0	2	26	0	0	0	15	0	0	0
PAL8A_CE	DNA	0	0	0	5	0	0	0	0	0	0	0	0	0	0	0	0	0	0	0	0	0	0	0	0	0	0	0	0	0	0	0	0	0	0	0	0	0	0	0	0	0	0	0	0	0	0	0	0
PAL8B_CE	DNA	0	0	0	0	0	0	0	0	0	0	0	0	0	0	0	0	0	0	0	0	0	0	0	0	0	0	0	0	0	0	0	0	0	0	0	0	0	0	0	0	0	0	0	0	0	0	0	0
PAL8C_1	DNA	0	0	0	0	0	0	0	0	0	0	0	0	0	0	0	0	0	0	0	0	0	0	0	0	0	0	0	0	0	0	0	0	0	0	0	0	0	0	0	1	0	0	1	0	0	0	0	0
PAL8C_2	DNA	0	0	0	0	0	0	0	0	0	0	0	0	0	0	0	0	0	0	0	0	0	0	0	0	0	0	0	0	0	0	0	0	0	0	0	0	0	0	0	0	0	0	4	0	0	0	0	0
PAL8C_3	DNA	0	0	0	0	2	0	0	0	0	0	0	0	0	0	0	0	0	0	0	0	0	0	0	0	0	0	0	0	4	0	0	0	0	0	0	0	0	0	0	0	0	0	0	0	0	3	0	0
PAL8C_4	DNA	0	0	0	0	0	0	0	0	0	0	0	0	0	0	0	0	0	0	0	0	0	0	0	0	0	0	0	0	0	0	0	0	0	0	0	0	0	0	0	0	0	0	0	0	0	1	0	0
PAL8C_5	DNA	0	0	0	0	0	0	0	0	0	0	0	0	0	0	0	0	0	0	0	0	0	0	0	0	0	0	0	0	0	0	0	0	0	0	0	0	0	0	0	0	0	0	0	0	0	0	0	0
PAL8D_CE	DNA	0	0	0	0	0	0	0	0	0	0	0	0	0	0	0	1	2	0	0	0	0	0	0	0	0	0	0	0	0	0	0	0	0	0	0	0	0	0	0	0	0	0	4	0	0	0	0	0
PAL9A_CE	DNA	0	0	0	0	1	0	0	0	0	0	0	0	0	0	0	0	0	0	0	0	0	0	0	0	0	0	0	0	0	0	0	0	0	0	0	11	0	0	0	0	0	0	0	0	0	59	0	1
PALNN1_CE	DNA	0	0	0	0	0	0	0	0	0	0	0	0	0	0	0	0	0	0	0	0	0	0	0	0	0	0	0	0	0	0	0	0	0	0	0	0	0	0	0	0	0	0	0	0	0	0	0	0
PALTA1_CE	DNA	0	0	0	0	0	0	0	0	0	0	0	0	0	0	0	0	0	0	0	0	0	0	0	0	0	0	0	0	0	0	0	0	0	0	0	0	0	0	0	0	0	0	0	0	0	0	0	0
PALTA2_CE	DNA	0	0	0	0	0	0	0	0	0	0	0	0	0	0	0	0	0	0	0	0	0	0	0	0	0	0	0	0	0	0	0	0	0	0	0	0	0	0	0	0	0	0	0	0	0	0	0	0
PALTA3_CE	DNA	16	10	4	2	4	0	42	5	0	0	0	4	4	2	2	32	54	8	2	30	38	6	10	14	2	8	2	34	16	62	0	86	12	8	10	94	36	56	2	10	234	4	202	86	94	86	42	76
PALTA4_CE	DNA	0	0	0	0	0	0	0	0	0	0	0	0	0	0	0	0	0	0	0	0	0	0	0	0	0	0	0	0	0	0	0	0	0	0	0	0	0	0	0	0	0	0	0	0	0	0	0	0
PALTA5_CE	DNA	0	0	0	0	0	0	0	0	0	0	0	0	0	0	0	0	0	0	0	0	0	0	0	0	3	0	0	0	0	0	0	0	0	0	0	0	0	0	0	0	0	0	0	0	0	0	0	0
PALTTAA1_CE	DNA	52	102	51	50	32	4	0	6	8	4	4	0	0	43	41	62	0	34	28	12	71	2	10	8	0	0	0	0	4	27	0	94	8	49	26	26	52	0	26	2	12	12	12	4	15	0	4	4
PALTTAA2_CE	DNA	0	0	0	0	0	0	0	0	0	0	0	0	0	0	0	0	0	0	0	0	0	0	0	0	0	0	0	0	0	0	0	0	0	0	0	0	0	0	0	0	0	0	0	0	0	0	0	0
PALTTAA3_CE	DNA	0	0	0	0	0	0	0	0	0	0	0	0	0	0	0	0	0	0	0	0	0	0	0	0	0	0	0	0	0	0	0	0	0	0	0	0	0	34	0	0	0	0	0	0	0	0	0	0
PALTTTAAA1	DNA	4	0	0	0	0	0	0	0	0	0	0	0	0	0	0	0	0	0	2	0	0	0	0	0	0	0	0	0	0	0	0	0	1	0	0	0	0	0	0	0	0	0	0	0	4	0	0	28
PALTTTAAA2	DNA	0	0	0	0	0	0	0	0	0	0	0	0	0	0	0	0	0	0	0	0	0	0	0	0	0	0	0	0	0	0	0	0	0	0	0	0	0	17	0	0	0	0	0	0	0	0	0	0
PALTTTAAA3	DNA	18	1	6	0	2	7	0	2	0	0	0	0	0	6	0	93	364	30	1	6	1	0	0	0	16	26	1	0	0	101	0	384	292	20	0	22	26	617	0	37	15	0	153	45	118	158	0	99
RC14	DNA	0	0	0	0	0	0	0	0	0	0	0	0	0	0	0	0	0	0	0	0	0	0	0	0	0	0	0	0	0	0	0	0	5	0	0	0	0	0	0	0	0	0	0	0	0	0	0	0
RTE1	LINE	0	0	0	0	0	0	0	0	0	0	0	0	0	0	0	0	0	2	0	0	2	0	0	1	0	0	0	0	0	0	0	0	0	0	0	6	0	0	0	0	0	0	13	2	10	112	0	0
SINE1_CE	SINE	0	0	0	0	0	0	0	0	0	0	0	0	0	0	0	0	0	0	0	0	0	0	0	0	0	0	0	0	0	0	0	0	0	0	0	0	0	0	0	0	0	0	0	0	0	0	0	0
TC1	DNA	0	0	0	0	0	0	0	0	0	0	0	0	0	0	0	0	0	0	0	0	0	0	0	0	0	0	0	0	0	0	0	0	210	0	0	0	0	0	0	0	0	0	0	0	0	5	0	0
TC1A	DNA	0	0	0	0	0	0	0	0	0	0	0	0	0	0	0	0	0	0	0	0	0	0	0	0	0	0	0	0	0	0	0	0	0	0	0	0	0	0	0	0	1	0	0	0	0	0	0	0
TC2	DNA	0	0	0	0	0	0	0	0	0	0	0	0	0	0	0	0	0	0	2	0	0	0	0	0	0	0	0	0	0	0	0	0	0	0	0	0	0	0	14	0	0	0	0	0	0	0	0	0
Tc3	DNA	11	1	2	0	6	0	0	1	4	0	0	0	3	0	0	6	0	0	0	0	0	0	0	0	8	0	0	5	0	0	0	22	8	0	0	0	0	0	0	0	0	0	32	0	2	0	0	0
TC4	DNA	0	2	0	0	3	0	0	0	0	1	0	0	0	3	8	2	0	1	0	0	0	0	0	0	0	0	0	0	0	0	0	0	0	0	0	14	0	112	0	0	0	0	3	0	0	2	0	1
TC5	DNA	0	0	0	0	0	0	0	0	0	0	0	0	0	0	0	0	83	0	0	4	0	0	0	0	0	1	0	0	0	0	0	0	0	0	0	0	146	0	24	0	3	0	0	0	0	0	0	0
TC5A	DNA	0	0	0	0	0	0	0	0	0	0	0	0	0	0	0	0	0	0	0	0	0	0	0	0	0	0	0	0	0	0	2	0	0	0	10	0	0	0	0	2	0	0	2	0	0	0	0	0
TC5B	DNA	0	0	0	0	0	0	0	0	0	0	0	0	0	0	0	21	0	0	0	24	0	0	0	2	0	0	0	0	0	0	0	0	0	0	0	0	0	0	0	0	0	0	0	0	0	0	0	8
TC6	DNA	0	4	0	0	28	0	0	0	0	0	0	0	0	0	0	24	0	0	0	0	0	0	0	0	0	0	0	0	0	0	2	0	0	0	0	48	0	0	0	0	2	0	0	14	0	4	0	0
TIR21T5A_CE	DNA	0	0	0	0	0	0	0	0	0	0	0	0	0	0	0	1	0	0	0	0	0	0	0	0	0	0	0	0	0	0	0	0	0	0	0	0	0	0	0	0	2	0	0	0	0	0	0	0
TIR23T5A_CE	DNA	0	0	0	0	0	0	0	0	0	0	0	0	0	0	0	0	0	0	0	1	0	0	0	0	0	0	0	0	0	0	0	0	0	0	0	8	55	0	0	0	0	0	0	0	0	0	9	0
TIR43YW1_CE	DNA	0	0	0	0	0	0	0	0	0	0	0	0	0	0	0	0	0	0	0	1	0	0	0	0	0	0	0	0	0	0	0	0	0	0	0	0	0	0	0	0	0	0	0	0	0	0	0	7
TIR54TA1_CE	DNA	0	0	0	0	0	0	0	0	0	0	0	0	0	0	0	0	0	0	0	0	0	0	0	0	0	3	0	0	0	0	0	0	0	0	0	0	0	0	0	0	0	0	0	0	0	0	4	0
TIR9TA1A_CE	DNA	0	0	0	0	0	0	0	0	0	0	0	0	0	0	0	0	0	1	0	0	0	0	0	0	0	0	0	0	0	4	7	0	0	0	1	3	0	6	0	0	6	0	0	0	4	0	1	0
TIR9TA1B_CE	DNA	0	0	0	0	0	0	0	0	0	0	0	0	0	0	0	0	3	0	0	0	3	0	0	2	3	0	0	0	0	7	0	5	37	0	0	0	0	0	0	0	1	0	0	21	0	1	25	2
TIR9TA1C_CE	DNA	4	5	2	1	7	3	0	0	1	0	0	2	1	3	8	0	1	1	3	1	0	0	1	1	0	1	0	2	6	8	1	7	5	5	4	0	7	0	0	0	12	4	1	0	0	3	1	0
TIR9TA1_CE	DNA	0	0	0	0	0	0	0	1	0	0	0	0	0	0	0	0	1	2	0	0	0	0	0	1	0	0	0	0	0	1	0	0	0	0	1	9	0	9	0	0	6	0	22	1	0	1	2	0
TR5	Unknown	0	0	0	0	0	0	0	0	0	0	0	0	0	0	0	0	0	0	0	0	0	0	0	0	0	0	0	0	0	0	0	0	0	0	0	0	0	0	0	0	0	0	0	0	0	0	0	0
TURMOIL1	DNA	0	0	0	5	0	0	0	0	0	1	0	0	0	0	0	16	0	18	6	0	0	0	64	0	63	0	0	0	3	0	0	0	0	0	9	0	0	1	0	0	0	1	0	0	0	3	0	0
TURMOIL2	DNA	0	0	4	0	0	0	0	0	0	1	0	0	0	0	0	0	0	0	103	0	0	0	0	0	0	0	0	0	0	0	0	0	0	0	0	0	0	0	0	0	0	0	0	2	228	0	0	0
Vingi-1_CE	LINE	0	0	0	0	0	0	0	0	0	0	0	0	0	0	0	0	43	0	0	0	0	0	0	0	0	0	0	0	0	0	0	0	0	0	0	0	0	0	0	0	0	0	0	0	0	0	0	0
Vingi-2_CE	LINE	0	0	0	0	0	0	0	0	0	0	0	0	0	0	0	0	0	0	0	0	0	0	0	0	0	0	0	0	0	0	0	0	0	0	0	0	0	0	0	0	0	0	0	0	0	0	0	0
[truncated: 116 more columns]
