# Supplementary material for: Exploratory analysis of transposable elements expression in the C. elegans early embryo
Source: BMC Bioinformatics. 2019 Nov 22;20(Suppl 9):484. doi: 10.1186/s12859-019-3088-7 (PMC6873666; doi:10.1186/s12859-019-3088-7)
Supplement: Supplementary file 8 — Additional file 8. Significant correlations between TE and genes. Table containing the 1469 correlations with R2 > = 0.4 or < = − 0.4 and FDR corrected p-value < 0.0001 between the 11 selected TE (expression value > 25 RPM in in at least 3 replicates of at least 1 cell type) and the 6580 selected genes (expression value > 25 RPKM in in at least 3 replicates of at least 1 cell type). 1st column contains TE names, 2nd gene names, 3rd R2 score, 4th p-value and 5th FDR corrected p-value. [file 12859_2019_3088_MOESM8_ESM.txt]

TE	gene	Rsq	pval	fdr
CER1	retr-1	0.962808361556684	5.52006596184909e-94	3.99542374318637e-89
LINE2F_CE	acs-22	0.886034231293233	5.84229343547614e-56	2.11432599429881e-51
LINE2F_CE	ger-1	0.80718656801602	6.33134052237e-39	1.5275414233638e-34
LINE2F_CE	sdz-27	0.783467225951743	2.69607220703826e-35	4.87854265863573e-31
LINE2F_CE	alh-13	0.758786221573082	5.64015792948107e-32	6.80391051559733e-28
LINE2F_CE	lir-2	0.741513434573058	7.02749504899432e-30	6.35812614557762e-26
LINE2F_CE	rps-0	0.73165959716399	9.31043121095834e-29	6.518570475046e-25
LINE2F_CE	T05E12.10	0.731417397819832	9.90664205934042e-29	6.518570475046e-25
LINE2F_CE	WBGene00219886	0.724854600723989	5.19272847214792e-28	3.13208072345056e-24
PALTTTAAA3	fbxb-81	0.721179433717546	1.28613258975862e-27	7.16079052667148e-24
LINE2F_CE	F39F10.4	0.720415193544197	1.55025171344838e-27	8.01480135852812e-24
PALTTTAAA3	skr-15	0.717204317806864	3.37503551809322e-27	1.62856713866392e-23
LINE2F_CE	F15B10.3	0.713679538918392	7.83133272244599e-27	3.54263923049226e-23
PALTTTAAA3	his-18	0.713315087493824	8.53726773842907e-27	3.54263923049226e-23
LINE2F_CE	ubq-1	0.713182110284692	8.81010032451791e-27	3.54263923049226e-23
LINE2F_CE	fbxb-96	0.710050033796952	1.83881808009166e-26	7.00492908615968e-23
LINE2F_CE	psa-4	0.707363523396733	3.4298493712708e-26	1.2412624874629e-22
LTRCER1	C48B4.7	0.706858144177098	3.85356942605334e-26	1.32819692884638e-22
LINE2F_CE	tag-170	0.705377259797579	5.41354150606797e-26	1.78105515549636e-22
LINE2F_CE	Y65A5A.1	0.704433410079159	6.71567346879754e-26	2.11339324205029e-22
LINE2F_CE	fbxb-33	0.701728702124138	1.23965074970856e-25	3.60525204601081e-22
PALTTTAAA3	C14B9.2	0.70170869834519	1.24525146656908e-25	3.60525204601081e-22
CER3-1-LTR_CE	Y57A10A.23	0.701368096237385	1.34451573764389e-25	3.74292496502558e-22
LTRCER1	Y57G11C.33	0.700641085444146	1.58309072855338e-25	4.243855812322e-22
PALTTTAAA3	tbc-12	0.700118503037117	1.77977940048316e-25	4.60072975024897e-22
CER1	W02F12.3	0.697277937543654	3.34896989538995e-25	8.10165980458352e-22
PALTTTAAA3	F56B3.11	0.697265808254032	3.35796897122832e-25	8.10165980458352e-22
PALTTTAAA3	mff-1	0.695901663819095	4.53711418454793e-25	1.0593429828309e-21
LINE2F_CE	arf-1.2	0.694982543300656	5.55177778519244e-25	1.25574273778821e-21
LTRCER1	Y47D3A.20	0.694587271341758	6.0537722018486e-25	1.32779403627213e-21
PALTTTAAA3	rpl-35	0.692213289470021	1.01517684614549e-24	2.16113235658855e-21
LTRCER1	H34C03.2	0.689303094752975	1.90032910013383e-24	3.92988057907675e-21
LINE2F_CE	C17F4.8	0.686920816337199	3.15754878148475e-24	6.34842724455185e-21
LINE2F_CE	fbxc-52	0.684280198201479	5.51226363461836e-24	1.05464897293851e-20
CER1	klc-1	0.684163499677093	5.64891467191383e-24	1.05464897293851e-20
CER1	E04D5.1	0.684135082842073	5.68268996195106e-24	1.05464897293851e-20
PALTTTAAA3	ceh-49	0.683733442917441	6.18179208936485e-24	1.11859527857057e-20
PALTTTAAA3	cif-1	0.683531430023922	6.44883171248127e-24	1.13091274072437e-20
CER3-1-LTR_CE	syx-6	0.683448024461614	6.56235632915494e-24	1.13091274072437e-20
PALTTTAAA3	F35G2.3	0.682487739679669	8.01929255982644e-24	1.34985208251218e-20
LINE2F_CE	F09F7.6	0.682216179824789	8.48594186866519e-24	1.37025782845029e-20
LINE2F_CE	eif-1.A	0.682197417435092	8.51914925121067e-24	1.37025782845029e-20
PALTTTAAA3	lsm-7	0.681909275866162	9.04542878513794e-24	1.42327855536583e-20
LINE2F_CE	rps-29	0.677694946566686	2.15676399191823e-23	3.32141654755408e-20
LINE2F_CE	rps-3	0.675988793490432	3.05353346396685e-23	4.60447400254001e-20
CEREP1A	Y106G6D.6	0.674975394339334	3.74984519651348e-23	5.53905704742133e-20
CER1	K02C4.3	0.67425027637826	4.34139116382102e-23	6.2845978487473e-20
PALTTTAAA3	his-67	0.673493514769526	5.05624631729893e-23	7.17590408717836e-20
CER1	F40G12.11	0.672342988009702	6.36939797087156e-23	8.86571202176314e-20
PALTTTAAA3	Y46H3C.5	0.672059168960361	6.7416229047657e-23	9.20676728013098e-20
CER3-1-LTR_CE	casy-1	0.670497262930041	9.20489937363952e-23	1.23379743826672e-19
PALTTTAAA3	dnj-12	0.66969192478404	1.08003419865271e-22	1.42132500542697e-19
CER1	D2030.2	0.66909660849059	1.21510317668106e-22	1.56739745424794e-19
PALTTTAAA3	pcbd-1	0.669017142542072	1.23434173655889e-22	1.56739745424794e-19
PALTTTAAA3	eif-1	0.667198992192623	1.76584989582512e-22	2.20365888723831e-19
CER3-1-LTR_CE	C52D10.10	0.666540491295475	2.00914148351672e-22	2.42965998966834e-19
PALTTTAAA3	H28G03.1	0.666527933270377	2.01408675573502e-22	2.42965998966834e-19
CER3-1-LTR_CE	Y77E11A.6	0.666330990368935	2.09322067254108e-22	2.48372643079546e-19
CER1	F32D8.14	0.664162661505372	3.19337060475366e-22	3.72800265116242e-19
CELE45	fkh-3	0.66380953850817	3.4196203834901e-22	3.92876386280973e-19
PALTTTAAA3	Y39G10AR.21	0.662990591519066	4.006527884495e-22	4.53113262937107e-19
CER1	M106.3	0.662891814008168	4.08367087882779e-22	4.54732458783931e-19
CELE45	F56F4.8	0.661330564846414	5.51502239709613e-22	6.04814122881542e-19
CER3-1-LTR_CE	F54E7.9	0.65997835822331	7.14403171998147e-22	7.71768680436207e-19
PALTTTAAA3	ceh-43	0.659487318940625	7.84540767156702e-22	8.35074422452972e-19
CER1	dnj-5	0.658540565181115	9.39332855827282e-22	9.85346552243169e-19
LTRCER1	F44E2.10	0.658133795655765	1.0146895413208e-21	1.0491889857257e-18
LTRCER1	retr-1	0.657967553992674	1.04716446859784e-21	1.0675178061565e-18
PALTTTAAA3	ZK1127.3	0.655723026401037	1.59918032046881e-21	1.60762043882684e-18
CER1	C09D4.4	0.655184964333045	1.76907505142998e-21	1.75405003044523e-18
PALTTTAAA3	rgs-9	0.652777310463384	2.77247662386394e-21	2.71178186534151e-18
LTRCER1	gls-1	0.651358426126885	3.60604739982394e-21	3.4800761439901e-18
CER3-1-LTR_CE	Y40H7A.4	0.64974057446559	4.85807094691198e-21	4.62667335707222e-18
PALTTTAAA3	pup-3	0.649534760991964	5.04514058511426e-21	4.7424321500074e-18
LTRCER1	frh-1	0.643079687812149	1.62626130259834e-20	1.50888416023953e-17
PALTTTAAA3	rnf-1	0.643009323017089	1.6468893155419e-20	1.50888416023953e-17
CELE45	fkh-4	0.642909732536114	1.6765236840883e-20	1.5111986958669e-17
PALTTTAAA3	cct-5	0.642861136792989	1.69117289811024e-20	1.5111986958669e-17
PALTTTAAA3	W01D2.1	0.642238644879614	1.89028229221288e-20	1.668519906224e-17
LTRCER1	spr-2	0.640026293312494	2.80172966428507e-20	2.44324329037293e-17
PALTTTAAA3	psa-1	0.639699670598999	2.96851452817498e-20	2.55787001844411e-17
CER3-1-LTR_CE	tag-184	0.6384470015637	3.70316639562857e-20	3.15335510253643e-17
PALTTTAAA3	T16G12.8	0.636923615425843	4.8391269564646e-20	4.07274429196405e-17
PALTTTAAA3	C28H8.1	0.636853376102037	4.89901479777971e-20	4.07575506969305e-17
PALTTTAAA3	sel-2	0.634754102634174	7.06523574836918e-20	5.81115640303365e-17
LINE2F_CE	rpl-34	0.63352493359049	8.74318833986668e-20	7.11047159595e-17
CER3-1-LTR_CE	T23G5.3	0.633446601275193	8.86244079850308e-20	7.12737183328503e-17
CER1	C37C3.9	0.633335193040703	9.03479463824555e-20	7.18613665841992e-17
CER3-1-LTR_CE	yars-1	0.631115168673066	1.32403573500825e-19	1.04167072282497e-16
CER3-1-LTR_CE	dhs-19	0.630701994559954	1.42116065640357e-19	1.10606030441387e-16
PALTTTAAA3	rpl-41	0.629226176758409	1.82843681277903e-19	1.40789634583985e-16
CER1	daf-18	0.628845143270552	1.95092160754512e-19	1.48639690478017e-16
LINE2F_CE	C13F10.7	0.628409645315421	2.10076387276452e-19	1.58388842823642e-16
LINE2F_CE	srz-16	0.627972769458157	2.2623795127518e-19	1.68815493951521e-16
PALTTTAAA3	rpl-29	0.627113051907123	2.61673350564786e-19	1.93264460345706e-16
LTRCER1	T12G3.6	0.626654060794469	2.82759735278417e-19	2.06728784236887e-16
LTRCER1	F33D11.12	0.62440223155421	4.12800389938834e-19	2.98784922237728e-16
PALTTTAAA3	K01G5.8	0.622852674651364	5.34618738930457e-19	3.83125785384025e-16
PALTTTAAA3	T27E9.2	0.621890473555943	6.27286002927379e-19	4.45127067567487e-16
CER1	F14H3.4	0.620465778150953	7.93992292219967e-19	5.5795303020273e-16
CER1	F55A12.5	0.619986456717912	8.59277946328283e-19	5.98024401492703e-16
CELE45	sdz-30	0.618528719999734	1.09179377567915e-18	7.52609842701493e-16
CER1	mex-3	0.617327113639831	1.32882228899846e-18	9.07359974318007e-16
CER1	F28F8.5	0.616642418890791	1.4856753740797e-18	1.00498302407372e-15
PALTTTAAA3	Y25C1A.6	0.616048902221842	1.63618571157981e-18	1.09654742411247e-15
LINE2F_CE	gst-42	0.615621658038181	1.75366195216802e-18	1.16449589080662e-15
CELE45	ZK899.6	0.613881825423248	2.32328525931359e-18	1.52872170062834e-15
PALTA3_CE	W08G11.6	0.61050113758466	3.99320902675094e-18	2.60386008429039e-15
LTRCER1	vps-26	0.608422043627046	5.55379784821398e-18	3.58914185940829e-15
CER1	F44E2.10	0.608261098563874	5.69687725949577e-18	3.64902633665756e-15
PALTTTAAA3	bath-36	0.607703229102462	6.22126834353448e-18	3.9499596728511e-15
PALTA3_CE	H37A05.4	0.60574206856452	8.46686514196332e-18	5.32897129543744e-15
LTRCER1	F54D10.7	0.605435709490454	8.8827532988706e-18	5.54253175665736e-15
LTRCER1	Y65B4BR.8	0.6046346832725	1.0066816893407e-17	6.22765988670769e-15
PALTA3_CE	C14B9.10	0.603125963216864	1.2730214334994e-17	7.80858401327853e-15
PALTTTAAA3	lpd-7	0.60132091368462	1.68304912927658e-17	1.02368988215999e-14
PALTTTAAA3	dcap-1	0.601050191244051	1.75475994303143e-17	1.05841270563846e-14
CER1	ape-1	0.59900548762735	2.40175787593009e-17	1.43668789305636e-14
CER1	Y105E8A.8	0.596401374090131	3.57054487967559e-17	2.11832818353212e-14
LINE2F_CE	dcp-66	0.596313703141569	3.61830298763576e-17	2.12920951418762e-14
PALTA3_CE	his-1	0.594751473875734	4.58179619280835e-17	2.67443877770539e-14
PALTTTAAA3	T21C9.4	0.594612861456462	4.67849581918134e-17	2.70903621913876e-14
PALTA3_CE	F43G6.7	0.593246869733885	5.74461597793982e-17	3.29996273399432e-14
CER1	ubc-6	0.592758416798802	6.18071702844837e-17	3.52252203558341e-14
PALTA3_CE	iff-1	0.592511387841372	6.41341998643271e-17	3.62658858295312e-14
CER3-1-LTR_CE	Y54G11A.17	0.591316529957234	7.66536642073286e-17	4.30092419792748e-14
LTRCER1	spsb-1	0.591262432166762	7.72736882964172e-17	4.30236119914975e-14
CER3-1-LTR_CE	T28A8.5	0.590836767340721	8.23262452209981e-17	4.54868215961515e-14
CER3-1-LTR_CE	Y92H12BL.5	0.590613050489413	8.51096497574707e-17	4.66684579503464e-14
LINE2F_CE	epc-1	0.589730328848356	9.70170727787287e-17	5.27977122385292e-14
PALTA3_CE	sdz-32	0.588314167533144	1.19597931867803e-16	6.46007336462057e-14
CER3-1-LTR_CE	taf-6.2	0.587853502511799	1.27993903549551e-16	6.86236943623443e-14
LINE2F_CE	F10D2.12	0.586532379929451	1.55393924309804e-16	8.27015605995853e-14
CER1	F14D7.2	0.585810033639314	1.72716886812388e-16	9.12499873538735e-14
PALTTTAAA3	C35B1.5	0.584927962117991	1.96440484712845e-16	1.03031610750114e-13
CER1	cogc-5	0.584803047638166	2.0004747126421e-16	1.04168604101464e-13
LTRCER1	F18A1.7	0.584729112358108	2.02212782209326e-16	1.04544008402222e-13
CEMUDR1	sel-11	0.584597655010881	2.06119372465726e-16	1.05807944532406e-13
CER1	C56A3.4	0.58449894149394	2.09101246891255e-16	1.06582734154852e-13
LINE2F_CE	fmo-5	0.584311644873764	2.14875198872298e-16	1.08759908352286e-13
PALTTTAAA3	unc-61	0.583842662317848	2.30024434267595e-16	1.15619226057559e-13
CEREP1A	nft-1	0.583737764419351	2.3355296158512e-16	1.16583195582972e-13
PALTTTAAA3	dss-1	0.583583226811688	2.38847722423862e-16	1.18409576363282e-13
LTRCER1	F28F8.5	0.582264634904942	2.89056003381585e-16	1.42325670236456e-13
LTRCER1	W02F12.3	0.581731993870362	3.12138630209854e-16	1.52652662531008e-13
LTRCER1	F37B12.3	0.580238401509547	3.86888052069112e-16	1.87939310125922e-13
CER3-1-LTR_CE	T05A12.4	0.580073421974117	3.96145802223482e-16	1.89972607995791e-13
CER1	hmp-2	0.58007029979978	3.96323070010561e-16	1.89972607995791e-13
LTRCER1	Y14H12B.1	0.579435003146764	4.34051519725295e-16	2.06688480248137e-13
PALTTTAAA3	dyrb-1	0.579290352175391	4.43119903929184e-16	2.0962757285225e-13
CER1	Y57G11C.33	0.578841397762731	4.72459179653409e-16	2.22055814437102e-13
LINE2F_CE	F14H12.6	0.57874138461546	4.79248822988134e-16	2.23793740696007e-13
CER1	F52B5.2	0.57824254769908	5.14561408249207e-16	2.38743299545369e-13
CER3-1-LTR_CE	btb-8	0.577852233705611	5.4395081435938e-16	2.5077171938428e-13
CER1	C42C1.8	0.576903209957922	6.224123332241e-16	2.85127877713673e-13
PALTTTAAA3	bet-2	0.576588214361865	6.50818152946118e-16	2.96265521448051e-13
CEREP1A	Y53G8B.2	0.576513163979344	6.57770504125014e-16	2.97558931803553e-13
CER1	F47D12.9	0.575757456274073	7.3194114578608e-16	3.29055280322959e-13
LINE2F_CE	ubc-1	0.575608824905735	7.47460703167181e-16	3.33958059847164e-13
CER1	F14H3.5	0.574717072707814	8.47545171558333e-16	3.76351653480933e-13
PALTTTAAA3	mmab-1	0.574530611528424	8.70068093393562e-16	3.83997125608695e-13
CER3-1-LTR_CE	Y57G11C.3	0.574157611119465	9.16889841446204e-16	4.02209010447735e-13
CER1	ZC477.3	0.572835090022388	1.10356472314322e-15	4.81180811211483e-13
CER3-1-LTR_CE	F25H5.10	0.572320091660901	1.18587797413696e-15	5.13975136335528e-13
CER1	F46F11.6	0.571837154425811	1.26849199760723e-15	5.46508635635782e-13
CELE45	T22B2.1	0.571562286946387	1.3179925467877e-15	5.64475151103515e-13
LINE2F_CE	T19C4.1	0.571093102706555	1.40687531939902e-15	5.98997856577065e-13
LTRCER1	M106.3	0.570994332830487	1.42631814046785e-15	6.03724602380486e-13
CER1	toc-1	0.570378512124446	1.55359027861025e-15	6.53772467243079e-13
PALTTTAAA3	dpy-18	0.569607420001055	1.72865001221275e-15	7.21011194236485e-13
PALTTTAAA3	Y71G10AL.1	0.569588011366557	1.7332957695102e-15	7.21011194236485e-13
CER1	gls-1	0.569539655048363	1.74492364539002e-15	7.2126108091507e-13
LTRCER1	R107.5	0.569502843843319	1.7538263365716e-15	7.2126108091507e-13
PALTTTAAA3	snr-4	0.56937157215113	1.78593626004912e-15	7.26710972893541e-13
LTRCER1	F40G12.11	0.56936661983076	1.78715878937621e-15	7.26710972893541e-13
CER1	R05G9.3	0.569029227247619	1.87239818116677e-15	7.57118325993581e-13
CEREP1A	rpl-27	0.568908758708981	1.9037841513953e-15	7.65532760433289e-13
CER3-1-LTR_CE	F47B10.9	0.568454154730147	2.0269124573861e-15	8.10541014727106e-13
LTRCER1	E04D5.1	0.567277796912161	2.38270537253547e-15	9.4758359815449e-13
CER1	B0285.4	0.567168047552218	2.41884928608865e-15	9.56701154792875e-13
CELE45	cnp-3	0.56523118471806	3.15212102884837e-15	1.23959704562544e-12
CEMUDR1	bcs-1	0.565172186368299	3.17756125762653e-15	1.23959704562544e-12
CEMUDR1	C42C1.11	0.565153915771553	3.18548011172052e-15	1.23959704562544e-12
CER3-1-LTR_CE	rps-20	0.565014151986418	3.2466966938914e-15	1.25666260269444e-12
LINE2F_CE	T20F5.7	0.564926225147918	3.28579502924115e-15	1.26503108625784e-12
CELE45	ZK899.5	0.56475160824526	3.36480794915015e-15	1.28859682200787e-12
LTRCER1	T24H7.3	0.564371211890111	3.54340360167068e-15	1.34985027731012e-12
PALTTTAAA3	C16A3.4	0.563893434123427	3.78085580792239e-15	1.43276619569331e-12
CER3-1-LTR_CE	Y97E10AM.1	0.563779852670644	3.83954845384864e-15	1.44742977650815e-12
CEREP1A	Y56A3A.11	0.563608211453751	3.92993266959197e-15	1.47382656282418e-12
CEMUDR1	mex-3	0.563111774007243	4.20318834770746e-15	1.56817924024261e-12
PALTTTAAA3	K12H4.3	0.56302559798106	4.25247335078277e-15	1.57843087758798e-12
CER1	C05C10.5	0.562829462408837	4.36675565293558e-15	1.60709804510561e-12
CER1	nfyc-1	0.562817007162991	4.37411322030679e-15	1.60709804510561e-12
CEMUDR1	vps-35	0.562572919269647	4.52076494617594e-15	1.65259074143543e-12
PALTTTAAA3	C34B2.10	0.562308113993419	4.68528652750833e-15	1.70412582342237e-12
LTRCER1	F55H2.7	0.561886466387414	4.95937331601453e-15	1.79479720306566e-12
CEMUDR1	T13C2.6	0.561811213643375	5.00990789394239e-15	1.80406534011717e-12
PALTTTAAA3	prp-8	0.56172452813198	5.06874239614086e-15	1.81621571600334e-12
LINE2F_CE	F17H10.2	0.561399579403829	5.29534494786641e-15	1.88729504454237e-12
LINE2F_CE	T22E5.3	0.561366076765896	5.31926207635594e-15	1.88729504454237e-12
CER1	B0041.5	0.560895941752375	5.66620381261791e-15	2.00058454613309e-12
PALTTTAAA3	rps-28	0.560746164920391	5.78129682511759e-15	2.03063676221487e-12
PALTTTAAA3	F56D5.5	0.560712561109837	5.8074303644443e-15	2.03063676221487e-12
PALTTTAAA3	teg-4	0.559107397217177	7.19931806026563e-15	2.5052242365482e-12
CER1	zif-1	0.558888421689823	7.41278554281326e-15	2.56716467745849e-12
CER3-1-LTR_CE	fbxb-9	0.558377645025859	7.934979932059e-15	2.73492308324967e-12
LTRCER1	Y49F6C.8	0.558140773267255	8.18915551110565e-15	2.80915201845416e-12
CER1	F13H10.4	0.558028040745885	8.31289403356281e-15	2.83814750070413e-12
PALTTTAAA3	F13G3.10	0.557927586535049	8.42468983031598e-15	2.86281244093085e-12
CER1	F55H2.7	0.557676534293498	8.71053390578747e-15	2.94611422477055e-12
PALTA3_CE	rfp-1	0.557278464245445	9.18325475276836e-15	3.09155339072267e-12
CER1	F02E8.4	0.557023493086072	9.49908269382197e-15	3.18307224712423e-12
PALTTTAAA3	F44G4.2	0.556984645441923	9.54812278369233e-15	3.18476095430254e-12
LTRCER1	dnj-5	0.556781017869473	9.8092406855304e-15	3.25684789366372e-12
LINE2F_CE	rpl-12	0.555057968922605	1.23159145892595e-14	4.07043789027674e-12
CER3-1-LTR_CE	rps-6	0.555004121641378	1.24035529042172e-14	4.07625695344682e-12
LTRCER1	F14D7.2	0.554978078856337	1.24461562132046e-14	4.07625695344682e-12
PALTA3_CE	rpl-32	0.554896229041056	1.2580984662197e-14	4.10185436869286e-12
PALTTTAAA3	aqp-12	0.554842841343634	1.26696943838498e-14	4.11225327131413e-12
PALTA3_CE	F45D3.1	0.554703343888493	1.29043726206616e-14	4.16972540305127e-12
PALTA3_CE	cco-1	0.554456133215696	1.33307066367665e-14	4.28834020608516e-12
CER3-1-LTR_CE	fbxb-57	0.554343029535875	1.353031037007e-14	4.33329143621976e-12
LTRCER1	R151.6	0.554073347550868	1.40180664088237e-14	4.46972531572978e-12
LTRCER1	B0285.4	0.553864373356828	1.44077677898556e-14	4.57383435363924e-12
CER1	C38D4.4	0.553583539473015	1.49481417992564e-14	4.72465722021913e-12
PALTTTAAA3	acdh-10	0.553269369207671	1.55760785685683e-14	4.9017242034477e-12
PALTA3_CE	lmp-1	0.55254270280604	1.71285806860173e-14	5.36695528161876e-12
CER1	mig-5	0.552280815649611	1.77242544268564e-14	5.52966179058564e-12
PALTTTAAA3	K04C2.3	0.551787672639297	1.89012060417164e-14	5.87154203132803e-12
LINE2F_CE	C26F1.1	0.551274395298815	2.02070252431805e-14	6.25036105598891e-12
CER3-1-LTR_CE	smg-6	0.550754644103817	2.16187561109858e-14	6.65857688218363e-12
CER1	F33D11.12	0.550533158808668	2.22491374168339e-14	6.82369731453575e-12
PALTTTAAA3	Y74C9A.6	0.550180919973683	2.32887257550425e-14	7.11239649852312e-12
CER1	mmaa-1	0.550058678470069	2.36604507267421e-14	7.19556060336803e-12
PALTA3_CE	C09E7.7	0.549606856916897	2.50852343893985e-14	7.59694253181866e-12
CER1	C17G10.1	0.548110291228237	3.04272305607056e-14	9.17634561659946e-12
PALTTTAAA3	D2030.4	0.547679572475682	3.21599996919005e-14	9.65867542614008e-12
LINE2F_CE	MTCE.23	0.547058676618538	3.48280893412833e-14	1.04167649029838e-11
LTRCER1	C50B6.3	0.546940692620423	3.53589159189094e-14	1.05320096058052e-11
CER3-1-LTR_CE	fbxb-36	0.546704772423953	3.6444093319688e-14	1.08107519445861e-11
CER1	ZC376.6	0.546307180997516	3.83467536921707e-14	1.13287266622013e-11
CER1	F16A11.1	0.546230844536837	3.87229724136906e-14	1.13933688752151e-11
CER1	aap-1	0.546137612571436	3.91873384940676e-14	1.14833180574924e-11
CELE45	F55A3.3	0.545344605101558	4.3362673237265e-14	1.26556060036824e-11
CEMUDR1	puf-5	0.545161532674095	4.43864628793655e-14	1.29023782458172e-11
CELE45	sdz-28	0.544643750085685	4.74111594511114e-14	1.35710355898715e-11
CER1	rnp-1	0.544641898221768	4.7422329547528e-14	1.35710355898715e-11
CELE45	vet-1	0.544620158152353	4.75536533938271e-14	1.35710355898715e-11
LTRCER1	F13H10.8	0.54461066828464	4.76110892178182e-14	1.35710355898715e-11
PALTA3_CE	rps-5	0.544608495756398	4.76242475798199e-14	1.35710355898715e-11
LTRCER1	mex-3	0.543434932584613	5.52750944032545e-14	1.56894562074806e-11
LTRCER1	C16C8.16	0.543344139578986	5.59145271415985e-14	1.58089588848004e-11
LTRCER1	gfl-1	0.543033738464975	5.81554837335587e-14	1.63785755355447e-11
CER1	ufd-3	0.542741895909152	6.03420890377559e-14	1.69285286998169e-11
CELE45	K10D6.4	0.542680665275285	6.08109116892192e-14	1.69941845099061e-11
CER1	F08F8.2	0.541589344117182	6.97869185331536e-14	1.94276044747295e-11
CEMUDR1	F29B9.2	0.540222764413348	8.28598262498917e-14	2.29785219309087e-11
CER1	ZK863.4	0.540153584150737	8.35814727486275e-14	2.30901793799453e-11
PALTTTAAA3	T05H4.10	0.539840930730195	8.69199283449868e-14	2.38827141345347e-11
LTRCER1	F39B2.5	0.539823465079853	8.71102035302177e-14	2.38827141345347e-11
CEMUDR1	C14B1.9	0.539626792894087	8.92809916126951e-14	2.43855025393467e-11
CELE45	B0281.5	0.539341511863742	9.25236835919625e-14	2.51761812721288e-11
CEMUDR1	K07A12.2	0.539235397181969	9.3758875387796e-14	2.54167318373359e-11
CEREP1A	dhs-9	0.538851704133623	9.83605295487778e-14	2.6564683316196e-11
CER1	sup-17	0.538573869062748	1.01829118128085e-13	2.73992251676981e-11
CELE45	fbxb-91	0.538366165201396	1.0449966152366e-13	2.80136500040093e-11
CER1	T21C9.13	0.538154214442039	1.07295059317684e-13	2.86568870605681e-11
CELE45	hlh-3	0.537856840253501	1.11340143264308e-13	2.96279395936419e-11
CER1	C50B6.3	0.537086386062968	1.22523359201493e-13	3.2423993516438e-11
CER1	R09A8.2	0.537069580020716	1.2277909526094e-13	3.2423993516438e-11
CER1	B0303.4	0.53704255223984	1.23191464728108e-13	3.2423993516438e-11
LINE2F_CE	C33E10.1	0.536936404668957	1.24824068090067e-13	3.27346595955039e-11
CEREP1A	M02B7.7	0.536697953067187	1.28568743501565e-13	3.35949662622501e-11
LTRCER1	K01C8.6	0.536055223751445	1.39215175244427e-13	3.62460229647181e-11
PALTTTAAA3	Y82E9BR.3	0.535981879764432	1.40483292541815e-13	3.64450921655075e-11
CELE45	T26E3.5	0.535612582916857	1.47041213662809e-13	3.80101537318363e-11
CER1	Y40B1B.8	0.535237615255112	1.54004385771997e-13	3.96684606483171e-11
CER1	pph-4.2	0.534504164763037	1.68564464164311e-13	4.32648791355066e-11
CER1	tag-123	0.534324451104101	1.7233148299445e-13	4.40754513750469e-11
CER3-1-LTR_CE	K04G7.11	0.53412493887813	1.76609486334407e-13	4.50105444397337e-11
CER3-1-LTR_CE	hlh-1	0.533351484779063	1.94192646799577e-13	4.93181185100118e-11
CER1	vps-26	0.533131461473891	1.99498236212853e-13	5.0488399780022e-11
PALTA3_CE	F33G12.7	0.532773608517534	2.08430099949347e-13	5.25650544750304e-11
CER3-1-LTR_CE	WBGene00219796	0.531992093491288	2.29310243106586e-13	5.76301229029677e-11
PALTA3_CE	fbxb-54	0.531452683043894	2.4489482248011e-13	6.13338659207972e-11
PALTTTAAA3	Y71A12B.11	0.531172608909848	2.53388349928421e-13	6.32422371304108e-11
CEMUDR1	R02F2.4	0.531002260017383	2.58693807798898e-13	6.43445285514922e-11
CER1	Y39A1A.13	0.530732445424468	2.67318987717882e-13	6.62621518185626e-11
PALTA3_CE	sgk-1	0.530459065723966	2.76343283612186e-13	6.82652794124575e-11
CELE45	C05D12.4	0.529994945887166	2.92347078174208e-13	7.19730663886025e-11
TC5	B0252.3	0.529817379406574	2.98705424926895e-13	7.3289147987148e-11
CER1	eat-3	0.529649327853893	3.04846860008852e-13	7.44340490375745e-11
CER3-1-LTR_CE	fbxc-36	0.529633584079768	3.05428468695215e-13	7.44340490375745e-11
CER3-1-LTR_CE	C38C6.3	0.529331667080851	3.16793068899258e-13	7.68695479188624e-11
LTRCER1	R10E11.6	0.529312032774591	3.17546212043933e-13	7.68695479188624e-11
PALTTTAAA3	F20G2.2	0.529253027022667	3.1982008448579e-13	7.71619257169382e-11
LTRCER1	Y76A2B.4	0.529124821925378	3.24815387380384e-13	7.81067698956552e-11
LTRCER1	C42C1.8	0.529018293670263	3.29023752518408e-13	7.87201644073084e-11
CER1	C50E3.13	0.529005280742684	3.2954144536356e-13	7.87201644073084e-11
PALTTTAAA3	F22B8.7	0.528966157047189	3.31102679130169e-13	7.88329339323737e-11
CER1	unc-71	0.528919748171072	3.32963959953159e-13	7.90161685947858e-11
PALTA3_CE	fbxb-10	0.528886803222948	3.34291428086069e-13	7.90719397544761e-11
PALTA3_CE	C25H3.9	0.528789315775404	3.3824977056168e-13	7.97476169161381e-11
PALTA3_CE	skr-10	0.528590062195715	3.46482527714931e-13	8.1198346438295e-11
LTRCER1	F55A11.8	0.528586135527735	3.46646712481806e-13	8.1198346438295e-11
CEREP1A	tin-9.1	0.528218497127365	3.62358621634969e-13	8.4604893657868e-11
CER3-1-LTR_CE	skr-13	0.528075601267851	3.68650752377422e-13	8.57972394118258e-11
CEREP1A	Y59A8B.12	0.527971533336508	3.73299930469077e-13	8.63478694171793e-11
CER1	C48B4.7	0.527969248518756	3.73402640613113e-13	8.63478694171793e-11
CEMUDR1	ani-3	0.527610133100473	3.89892449768725e-13	8.98739347587908e-11
LTRCER1	F32D1.6	0.527546357845622	3.92894021959856e-13	9.02783152681092e-11
CER1	F54D10.7	0.527300292763928	4.04687120767479e-13	9.26938411428801e-11
LTRCER1	F42A8.3	0.526858920728851	4.26709103867533e-13	9.74296685739182e-11
CER1	mek-1	0.526441774935445	4.48591167711371e-13	1.01783789087614e-10
LTRCER1	F52B5.2	0.5262991912275	4.56317967357378e-13	1.03213420241647e-10
PALTA3_CE	uaf-2	0.526228572502768	4.6019266974676e-13	1.03765562106762e-10
PALTTTAAA3	rps-14	0.526038466856275	4.7078307618852e-13	1.0582384799542e-10
CER1	H34C03.2	0.525491822687855	5.02573466400265e-13	1.12620023213781e-10
CER1	Y24F12A.1	0.525334675594126	5.12092426050906e-13	1.14398919128286e-10
CER3-1-LTR_CE	Y106G6D.7	0.524366972551403	5.7469290205061e-13	1.27988530001302e-10
CER1	F32D1.6	0.524215042588307	5.8517422529833e-13	1.29923038119917e-10
LTRCER1	W03C9.5	0.524144049702354	5.90135374352959e-13	1.30501053830967e-10
PALTA3_CE	tam-1	0.524126279136895	5.91383609513087e-13	1.30501053830967e-10
LTRCER1	D2030.2	0.523959729422644	6.03207834246412e-13	1.32705723534211e-10
PALTTTAAA3	F47B10.1	0.523825363542625	6.12914422948067e-13	1.34432563433276e-10
CER1	ZC513.5	0.523568264075611	6.31912415408659e-13	1.37895262229944e-10
CER3-1-LTR_CE	ZK662.5	0.523560271260044	6.32512117440473e-13	1.37895262229944e-10
LTRCER1	Y66D12A.9	0.523404083929266	6.44342560025669e-13	1.40052596080054e-10
CEREP1A	C24G6.8	0.522728685681908	6.9802533870107e-13	1.51040728052083e-10
CEMUDR1	dab-1	0.522716056993701	6.99069410022767e-13	1.51040728052083e-10
CEMUDR1	T05G5.9	0.522595720313488	7.09094669456766e-13	1.52750810045478e-10
CEMUDR1	Y47D9A.1	0.522544351557351	7.13416653008242e-13	1.53225808144619e-10
CELE45	bub-1	0.521757520660058	7.82907713565484e-13	1.6765343286352e-10
LTRCER1	alp-1	0.521499523310489	8.07094124315227e-13	1.72322928371493e-10
LTRCER1	ZK686.1	0.52139021708884	8.17558918692773e-13	1.74043866279362e-10
PALTA3_CE	F23D12.4	0.520962491009688	8.59791499869927e-13	1.81948959356112e-10
PALTA3_CE	cyn-5	0.520938383253374	8.6223394665856e-13	1.81948959356112e-10
PALTTTAAA3	rps-4	0.52075189104234	8.81357453557466e-13	1.85443757233981e-10
PALTA3_CE	F21G4.4	0.52051995208571	9.05717155988837e-13	1.90016834059339e-10
CEMUDR1	cbd-1	0.520220651032461	9.38120636364666e-13	1.96246160867267e-10
CER1	Y48G10A.1	0.51935674302817	1.03810040661619e-12	2.1653517991608e-10
CELE45	sdz-9	0.519114301813352	1.0679711059726e-12	2.22125714512348e-10
CER3-1-LTR_CE	C18A3.9	0.518927553271055	1.0915480500413e-12	2.26378933701976e-10
LTRCER1	ZK1128.4	0.518766493263564	1.11228753018895e-12	2.29763342781092e-10
LINE2F_CE	trxr-1	0.518751667878371	1.11421571312743e-12	2.29763342781092e-10
LTRCER1	C27C7.1	0.517999417276839	1.21643581970653e-12	2.49586540178788e-10
CER1	ooc-3	0.517993725180144	1.21724300474043e-12	2.49586540178788e-10
CEMUDR1	pyk-1	0.517928195695048	1.226573190118e-12	2.50287525873622e-10
CER1	imp-3	0.517921169762919	1.22757766904029e-12	2.50287525873622e-10
CER1	rskd-1	0.51788418682028	1.23287821763087e-12	2.50662149977872e-10
PALTA3_CE	dpy-22	0.517735316165192	1.25444088133258e-12	2.54331739470174e-10
LTRCER1	mdt-11	0.517370302892291	1.30887278578468e-12	2.64626291159484e-10
CER3-1-LTR_CE	Y82E9BL.2	0.517328040228032	1.31532147825984e-12	2.65189327566705e-10
CELE45	Y57A10B.6	0.517039006044692	1.36025922681823e-12	2.7348767454751e-10
PALTA3_CE	T01H3.3	0.516960735710606	1.37268287596311e-12	2.75221015407784e-10
LTRCER1	C09D4.4	0.516926273102685	1.3781879404669e-12	2.75561445113244e-10
CER1	Y14H12B.1	0.516582708455743	1.43425548168406e-12	2.85520716311125e-10
CEREP1A	ccch-5	0.51655576037784	1.43874580365249e-12	2.85520716311125e-10
PALTTTAAA3	F26E4.6	0.516549252229586	1.43983229419122e-12	2.85520716311125e-10
CER1	K01G12.3	0.516459026270481	1.45497730278408e-12	2.87735675342928e-10
CEMUDR1	cpg-1	0.516088460709396	1.51881909648671e-12	2.99542578211739e-10
LTRCER1	T09E8.3	0.515515495904956	1.62292290158396e-12	3.19204238088714e-10
CER3-1-LTR_CE	C46F11.4	0.514760641401305	1.77071129015196e-12	3.47328138702436e-10
PALTA3_CE	WBGene00219700	0.5143514939277	1.85619801396642e-12	3.63112465542945e-10
LTRCER1	F42A9.6	0.51415505506885	1.89865366387411e-12	3.70416582725629e-10
CER1	lag-1	0.513959166635549	1.94192932087687e-12	3.77840979153408e-10
LINE2F_CE	F13H8.11	0.513926517592251	1.94923471796144e-12	3.78245600230695e-10
LTRCER1	mdt-10	0.513785100493419	1.98118705698994e-12	3.83417965735111e-10
CEMUDR1	F58G1.2	0.513563865065959	2.03219719704844e-12	3.92241154992977e-10
CEMUDR1	upp-1	0.51336590410102	2.07892105121902e-12	4.00192302359662e-10
PALTTTAAA3	C30G4.4	0.513225108138258	2.11278595013023e-12	4.0485487929621e-10
CER3-1-LTR_CE	F11D11.12	0.513218744491337	2.11432915686609e-12	4.0485487929621e-10
LTRCER1	T19B10.8	0.513123673117584	2.13751511373423e-12	4.08214627789138e-10
PALTA3_CE	Y54F10AM.5	0.51304070325138	2.15795148080847e-12	4.10588217178798e-10
LTRCER1	daf-18	0.513027225057569	2.16128917857311e-12	4.10588217178798e-10
CER1	dis-3	0.512943157142744	2.1822209862698e-12	4.13479463314681e-10
CEMUDR1	pptr-2	0.512530383473398	2.28788731867748e-12	4.32368888057117e-10
LTRCER1	F42A10.5	0.512322079821322	2.34308188806918e-12	4.40657018990061e-10
CEMUDR1	eat-6	0.512318952511865	2.34392031377692e-12	4.40657018990061e-10
CEREP1A	T08B2.8	0.512286218648473	2.35271371092389e-12	4.40834157551375e-10
LTRCER1	R05G9.3	0.512270143902679	2.35704364427165e-12	4.40834157551375e-10
CEREP1A	srd-52	0.512014163474528	2.4270474222151e-12	4.5275693922662e-10
CEMUDR1	car-1	0.511949212521869	2.44512856120579e-12	4.54957340000193e-10
CER1	Y54E10A.11	0.511399344053073	2.60353665632126e-12	4.83189700473161e-10
CER1	C55B6.1	0.511321267579672	2.62682235615932e-12	4.86264455597984e-10
LTRCER1	F14H3.4	0.511212488667189	2.65960240253586e-12	4.91076586468229e-10
LINE2F_CE	MTCE.4	0.511146323547438	2.67973496610857e-12	4.93534902918419e-10
PALTA3_CE	gop-2	0.511055667132225	2.70756022753585e-12	4.97393932154936e-10
CER3-1-LTR_CE	C35D10.5	0.510710173487299	2.816198855263e-12	5.16041704161863e-10
CER1	T24D1.2	0.510287692419984	2.95480998176801e-12	5.40073602223152e-10
CER1	spr-2	0.510246734346325	2.96859493203644e-12	5.41226451337022e-10
CER3-1-LTR_CE	C53D6.6	0.509782783984669	3.1291707292749e-12	5.6906878739929e-10
CER1	pbs-6	0.509646908623273	3.17777399893032e-12	5.76459353490166e-10
CEMUDR1	tag-63	0.509461244402309	3.24537408852911e-12	5.87250441319343e-10
CEMUDR1	C17D12.1	0.509093487275644	3.3834217672836e-12	6.10703410264306e-10
CER1	grk-1	0.508904329760355	3.45663156493566e-12	6.22365653408067e-10
CER3-1-LTR_CE	T02H6.5	0.508751197773979	3.517023146697e-12	6.3166782967228e-10
PALTA3_CE	mdt-29	0.507827665848032	3.90356600144241e-12	6.99356700951489e-10
CEREP1A	T25G12.11	0.507799332997727	3.91605431556775e-12	6.99861756446405e-10
CER1	ZK973.2	0.507534948799395	4.03447318118163e-12	7.19249184369277e-10
LINE2F_CE	rpl-38	0.507377527161762	4.10662709701294e-12	7.30313683739058e-10
LTRCER1	mmaa-1	0.506849981419752	4.35767946745669e-12	7.7306088199636e-10
CER3-1-LTR_CE	wrt-7	0.506695082698614	4.43418205718033e-12	7.84709284348929e-10
CER3-1-LTR_CE	T24B8.3	0.506481428718206	4.54184659541473e-12	8.01802089210044e-10
LINE2F_CE	T02H6.5	0.506403001040031	4.58200132680592e-12	8.0692276407351e-10
CELE45	C01G6.3	0.50611826574042	4.73070306973582e-12	8.29490444079573e-10
PALTA3_CE	T01C3.2	0.506113805537882	4.73306926505752e-12	8.29490444079573e-10
CEMUDR1	chc-1	0.50539544388665	5.12955093512892e-12	8.96804098272057e-10
CEMUDR1	puf-11	0.505085704517775	5.31028626403326e-12	9.25741897004073e-10
CEMUDR1	T27F7.1	0.505068255572841	5.32064975343595e-12	9.25741897004073e-10
CELE45	tag-276	0.505021562248572	5.34847909873074e-12	9.26836405710317e-10
LTRCER1	toc-1	0.505014750569929	5.35255067127539e-12	9.26836405710317e-10
LTRCER1	C16C8.5	0.504866793714076	5.44173580176562e-12	9.39807276217759e-10
CER1	ess-2	0.504847572753022	5.45342713472587e-12	9.39807276217759e-10
PALTTTAAA3	cpg-8	0.50455002253754	5.63755620442122e-12	9.69231159325434e-10
LTRCER1	F27D4.7	0.504275379867037	5.81285687895434e-12	9.9700137653724e-10
CEREP1A	H24K24.2	0.504088254315876	5.93531577959037e-12	1.01559847784102e-09
CER1	F52A8.5	0.50378839173052	6.13679224324517e-12	1.04759675133511e-09
CER1	viln-1	0.503717241427103	6.18556371345958e-12	1.05343788607107e-09
PALTA3_CE	Y47D3A.22	0.503525403252464	6.31894576585301e-12	1.07027862670322e-09
CER1	C27F2.9	0.503521651786822	6.32158173559144e-12	1.07027862670322e-09
LINE2F_CE	rsp-4	0.50351137274051	6.32880978487121e-12	1.07027862670322e-09
PALTA3_CE	rack-1	0.503470549374655	6.35759536402382e-12	1.07264044859684e-09
PALTTTAAA3	scm-1	0.503381720328402	6.42067080847388e-12	1.08076314678451e-09
PALTTTAAA3	R09B3.2	0.503264766285543	6.50464427786318e-12	1.09235766318268e-09
PALTTTAAA3	R09B3.3	0.50287197338312	6.79454716697127e-12	1.13804359673177e-09
PALTA3_CE	atp-2	0.502853963449773	6.80813591302646e-12	1.13804359673177e-09
CER1	tpxl-1	0.502556884588612	7.03612977479305e-12	1.17344486889291e-09
LTRCER1	C17G10.1	0.502298555030416	7.24039584659249e-12	1.20385407303287e-09
LTRCER1	lbp-4	0.502284426282078	7.25173218903472e-12	1.20385407303287e-09
LTRCER1	M70.4	0.502173982889542	7.34094323815585e-12	1.21587522100165e-09
CER1	kin-18	0.501885008154517	7.57943346067569e-12	1.25251003169796e-09
CEMUDR1	pzf-1	0.50184874955045	7.60988346972629e-12	1.25467737024781e-09
CER1	num-1	0.500140828162427	9.18684838178587e-12	1.51123655880377e-09
CER1	cpb-3	0.499788010574591	9.550053241605e-12	1.56742143679676e-09
CER1	R107.5	0.499740815711765	9.59968193318511e-12	1.57200221340258e-09
CER1	glp-1	0.499523843724144	9.83108188802285e-12	1.60626118974062e-09
CELE45	cya-1	0.499145540427204	1.02475512426757e-11	1.66678148077498e-09
LTRCER1	R74.7	0.498874466674851	1.0556450035237e-11	1.71317455953017e-09
CER1	dcap-2	0.49875560292574	1.069473201998e-11	1.73173311768714e-09
CEMUDR1	K08E3.5	0.49870787518742	1.07507500201348e-11	1.73691805012803e-09
LTRCER1	F44E7.9	0.498289114730782	1.12546122402154e-11	1.8062843900517e-09
LTRCER1	cyb-2.1	0.498288829173587	1.12549635246382e-11	1.8062843900517e-09
CER1	F37B12.3	0.497445401267559	1.2340317035836e-11	1.97608882091551e-09
CEMUDR1	vha-7	0.497114744826154	1.27929616510674e-11	2.04404981082618e-09
LINE2F_CE	hke-4.2	0.497082583303315	1.28378383746768e-11	2.04670207391873e-09
CER1	gld-3	0.496860057043345	1.31525526536151e-11	2.09226760674431e-09
CER1	T10B11.8	0.496215067530094	1.41076260787874e-11	2.23927626224261e-09
CEREP1A	F45H11.5	0.496112706041761	1.42652575261352e-11	2.25934210009118e-09
PALTA3_CE	rnp-4	0.495810028322998	1.47414273164826e-11	2.32966050036466e-09
CEMUDR1	tag-340	0.495614376777082	1.50573914320838e-11	2.37440956830986e-09
LINE2F_CE	T16G12.4	0.495515261524129	1.52199532093541e-11	2.39482655063707e-09
PALTTTAAA3	B0001.6	0.495452200095589	1.53242669220593e-11	2.40600963084307e-09
CER1	C08B6.7	0.495162853523765	1.58118511662272e-11	2.47719001604227e-09
CER3-1-LTR_CE	C10G11.7	0.495041930682262	1.60200500928096e-11	2.5029479553516e-09
LTRCER1	klc-1	0.495025874465423	1.60478940936282e-11	2.5029479553516e-09
CER3-1-LTR_CE	T07A5.5	0.49500739096409	1.60800055158675e-11	2.5029479553516e-09
CER1	cyb-2.1	0.494912704732695	1.6245484047292e-11	2.51429694164499e-09
LTRCER1	grk-1	0.494911215731897	1.62480994489807e-11	2.51429694164499e-09
CEMUDR1	cey-2	0.494906077035909	1.62571286085915e-11	2.51429694164499e-09
LTRCER1	eat-3	0.494802584704398	1.6440013670476e-11	2.53716031869735e-09
CEREP1A	ZK688.7	0.494555715271366	1.68843603725071e-11	2.60019149736610e-09
CER1	T07C12.12	0.494526516905861	1.69376793956575e-11	2.60286461710763e-09
CER1	C13B9.3	0.494369511583922	1.72271984196719e-11	2.64174707969461e-09
CEREP1A	pus-1	0.494315965219641	1.73270316621613e-11	2.65143879853538e-09
CER3-1-LTR_CE	zyg-1	0.494264796999611	1.74229552437993e-11	2.66049261718607e-09
CER3-1-LTR_CE	Y73E7A.1	0.493316093528814	1.92976527526772e-11	2.94055601313426e-09
CELE45	bath-31	0.492960474312568	2.00496189280065e-11	3.04233001679059e-09
PALTTTAAA3	rpl-3	0.492826878032342	2.03393916555379e-11	3.0734137119579e-09
CER1	wdr-5.3	0.492429897955735	2.12246191486748e-11	3.20049569579392e-09
CER1	C50E3.12	0.49233696976201	2.14371749744444e-11	3.22582687037481e-09
CER3-1-LTR_CE	npp-2	0.491902610751729	2.24583738781266e-11	3.37248361265312e-09
PALTTTAAA3	rla-0	0.491866419282799	2.25455594762563e-11	3.37299932469953e-09
CEREP1A	cids-1	0.491862504165625	2.25550106818813e-11	3.37299932469953e-09
CER1	C06H2.7	0.491413019284545	2.3666007277961e-11	3.53184661191509e-09
CEMUDR1	enol-1	0.491291157588053	2.39762442631856e-11	3.57078304479296e-09
CER1	T01B7.6	0.491197044546962	2.42185337459368e-11	3.59946092922157e-09
CEREP1A	ooc-5	0.491115882059454	2.44293879061384e-11	3.62335880460307e-09
PALTTTAAA3	pfd-5	0.490992984389198	2.47520593832826e-11	3.66370973039263e-09
PALTA3_CE	fkb-2	0.490843334828041	2.51505515738798e-11	3.71147948003612e-09
PALTA3_CE	alg-2	0.490833354502897	2.51773476747407e-11	3.71147948003612e-09
LTRCER1	T24H7.4	0.490444917989189	2.62420374136402e-11	3.86056639837251e-09
LTRCER1	fem-3	0.490418687209225	2.63154875570122e-11	3.86351924822828e-09
PALTA3_CE	C37A2.6	0.490259398832575	2.67658184489992e-11	3.92168003914689e-09
CER3-1-LTR_CE	mrp-1	0.490202233001248	2.69292492695242e-11	3.93765467096599e-09
CER1	sin-3	0.490127782350808	2.71435466977339e-11	3.96098772173786e-09
CELE45	sdz-14	0.489648574571607	2.85629930706531e-11	4.15973730071202e-09
LTRCER1	R102.5	0.489615010592684	2.86650646089402e-11	4.16621963131544e-09
CER1	C16C8.5	0.489422865653169	2.92562399658253e-11	4.23760053534813e-09
CER1	T07C12.14	0.489417382098217	2.9273283609755e-11	4.23760053534813e-09
CER1	tag-353	0.489365296691664	2.94356529400036e-11	4.2525999197554e-09
CEMUDR1	F55A11.7	0.489287383820477	2.96801670713966e-11	4.27245974479157e-09
CER1	R102.5	0.489283890847606	2.96911750708781e-11	4.27245974479157e-09
CEMUDR1	R06C7.1	0.489183186741267	3.00102486659373e-11	4.30980515563599e-09
LTRCER1	C46C2.7	0.489117474578593	3.02202425451701e-11	4.32280860754825e-09
CER1	T19B10.6	0.488917084908237	3.08694541355408e-11	4.40220772516293e-09
CER1	ire-1	0.48890547590104	3.09074758539053e-11	4.40220772516293e-09
LTRCER1	bath-15	0.488890139629308	3.09577746906318e-11	4.40220772516293e-09
PALTTTAAA3	cyc-2.1	0.488646467051569	3.17676830979954e-11	4.49753378817946e-09
CER1	aman-2	0.488642116950533	3.1782326779813e-11	4.49753378817946e-09
CER1	prg-1	0.48863255075227	3.18145523562847e-11	4.49753378817946e-09
LTRCER1	Y52E8A.2	0.488360336264361	3.27449508440904e-11	4.62003809375295e-09
CEMUDR1	ima-2	0.488295405803418	3.29707418859417e-11	4.64284493716821e-09
PALTA3_CE	fbxb-38	0.488256660063129	3.31061957147591e-11	4.65286688511507e-09
LINE2F_CE	bcmo-1	0.488142371429138	3.35088950577113e-11	4.70033686875415e-09
CELE45	Y74C9A.6	0.487921558389585	3.43004291250091e-11	4.80206007750127e-09
CELE45	R11.4	0.487558580445185	3.56411164297444e-11	4.98012356599402e-09
LINE2F_CE	ver-3	0.487195110118456	3.70344636087457e-11	5.16484484778615e-09
LTRCER1	Y97E10AL.3	0.487129952474618	3.72897620373952e-11	5.19044803128204e-09
LTRCER1	Y47G6A.18	0.486961076685469	3.79594113328094e-11	5.27351668381716e-09
CEMUDR1	zyg-11	0.48656866388234	3.95607821075916e-11	5.48112428326248e-09
CEMUDR1	gly-5	0.486557988196425	3.96052500711008e-11	5.48112428326248e-09
CEMUDR1	F36A2.9	0.486501982039061	3.98393302263228e-11	5.50299756065123e-09
PALTTTAAA3	hrp-1	0.48611814542931	4.14800658841141e-11	5.70784632831212e-09
LTRCER1	tbp-1	0.486017914916563	4.1919177773105e-11	5.75732464367616e-09
LTRCER1	K02C4.3	0.485918389482765	4.23596571250013e-11	5.80680299755226e-09
CEMUDR1	vha-13	0.485895823068257	4.24601536047711e-11	5.80957640437303e-09
CER3-1-LTR_CE	ZK512.4	0.485604897189611	4.37766275949672e-11	5.9784005760825e-09
CELE45	sdz-15	0.485503610397815	4.42441795304359e-11	6.03087328514679e-09
LTRCER1	T03F1.12	0.48491313077406	4.70677873826579e-11	6.40369633600898e-09
CER1	mig-32	0.484857992492129	4.7340194054133e-11	6.41991208705057e-09
LTRCER1	T02G5.12	0.484853113992729	4.73643693628766e-11	6.41991208705057e-09
CER3-1-LTR_CE	ddp-1	0.484647649968042	4.83934767218482e-11	6.54713989743435e-09
CER1	T03G11.4	0.484411091745399	4.96051708336556e-11	6.69854900175372e-09
CEMUDR1	him-8	0.48432200049324	5.00690911423985e-11	6.74860487315978e-09
PALTTTAAA3	MTCE.16	0.484217737007911	5.06173576212987e-11	6.80982220191375e-09
LTRCER1	M01E5.4	0.483687935169427	5.34944283959051e-11	7.18353752745011e-09
CER1	fem-2	0.483580259574868	5.40982320170188e-11	7.25116672850337e-09
CEMUDR1	hmt-1	0.483539057520177	5.43310199890906e-11	7.26890799780107e-09
PALTA3_CE	Y27F2A.8	0.483265968591807	5.58986685886558e-11	7.46484434030794e-09
LINE2F_CE	R07B7.10	0.483230249624032	5.61069242031069e-11	7.47885667370328e-09
CELE45	fbxb-44	0.48310113306907	5.68660133097756e-11	7.5661066973558e-09
CER1	T05H10.1	0.482494033729399	6.05706511038224e-11	8.04422702182507e-09
CELE45	ztf-11	0.482396906828736	6.1184633437661e-11	8.11088602237711e-09
LTRCER1	Y105E8A.8	0.482282972760622	6.19125486087401e-11	8.19237709012908e-09
CER1	W09D10.1	0.482041084289655	6.34858753657179e-11	8.38523295432602e-09
CER1	dnj-9	0.481814039158232	6.49978543065238e-11	8.53821276577193e-09
CEREP1A	sec-24.2	0.481814017540266	6.49979999162798e-11	8.53821276577193e-09
CEMUDR1	M01H9.3	0.481350261047562	6.81954987246976e-11	8.94201122770582e-09
CEMUDR1	R04D3.3	0.481116456975853	6.98647859838094e-11	9.14432768446316e-09
CELE45	F47G4.9	0.480961113949254	7.09957011401261e-11	9.25817152177915e-09
PALTTTAAA3	MTCE.35	0.480944826372787	7.11152986294281e-11	9.25817152177915e-09
LTRCER1	F48C1.5	0.480944416440994	7.11183112200774e-11	9.25817152177915e-09
CELE45	Y38E10A.3	0.480893788710248	7.14913266829295e-11	9.29002194849271e-09
PALTA3_CE	MTCE.33	0.48080559001106	7.21456895578066e-11	9.35825270644093e-09
LINE2F_CE	ppt-1	0.48071984480004	7.27874097368829e-11	9.42460235555561e-09
LTRCER1	C34D4.13	0.480665210269954	7.31991768149665e-11	9.46099360333441e-09
LTRCER1	Y62F5A.12	0.480534961532724	7.41899525251435e-11	9.57195858069499e-09
PALTA3_CE	F10G2.4	0.480515910334138	7.43359557896668e-11	9.57373039155887e-09
CER1	bath-39	0.480469693692638	7.46913052676993e-11	9.60240972517953e-09
LTRCER1	C54C6.6	0.480169678014259	7.70383937199149e-11	9.88659386072241e-09
CER1	F48A11.4	0.479846789031392	7.96442270660466e-11	1.02029188584787e-08
LTRCER1	C56A3.4	0.479794720810253	8.00723527795266e-11	1.02267627728873e-08
CER1	Y41D4A.5	0.479789798811166	8.01129385496978e-11	1.02267627728873e-08
LTRCER1	F47D12.9	0.479730751148003	8.0601389257202e-11	1.02710009761202e-08
CER1	T05F1.4	0.47971010039769	8.07728950801368e-11	1.02747665130058e-08
LTRCER1	rskd-1	0.479595030094731	8.17350532372397e-11	1.0378917812827e-08
CER1	T27A3.1	0.479567522308206	8.19666979291326e-11	1.03901043714722e-08
CEMUDR1	K07H8.2	0.479344927998248	8.38647152025227e-11	1.05935917737497e-08
PALTA3_CE	F29C4.2	0.479310619307455	8.41610192408211e-11	1.06124992554889e-08
CER1	cam-1	0.478974931697137	8.71141679424708e-11	1.09657799576975e-08
PALTA3_CE	cyb-3	0.478795060110502	8.87375994239016e-11	1.11507420942743e-08
CEMUDR1	T09B4.2	0.478691241747137	8.96879088803735e-11	1.1250625380869e-08
CEMUDR1	T22F3.3	0.478458988462296	9.18496827358012e-11	1.15018685751164e-08
LTRCER1	C26B2.7	0.478315023547741	9.32149279778124e-11	1.16526709620623e-08
LTRCER1	pbs-6	0.478224683983171	9.40816481877039e-11	1.17407408548724e-08
PALTA3_CE	akt-2	0.478096116536294	9.5328597767203e-11	1.1875875914613e-08
CEMUDR1	F25B5.3	0.478033315077204	9.59435003767859e-11	1.19319425382676e-08
CER1	raga-1	0.477903575298346	9.72259986321423e-11	1.20706994528207e-08
CELE45	rpa-1	0.47784827213792	9.7777711813152e-11	1.20976936427965e-08
CEMUDR1	sel-5	0.477679549827155	9.94797123611709e-11	1.22872723220163e-08
LTRCER1	acl-11	0.47753893630809	1.00920050578318e-10	1.244394081918e-08
CELE45	nhr-2	0.477272141300234	1.03708605957371e-10	1.27660355428478e-08
CEMUDR1	szy-4	0.47710391281113	1.05505142466752e-10	1.29651310895475e-08
CEREP1A	rmo-1	0.476857551239923	1.08190562045605e-10	1.3272598103154e-08
CER1	ero-1	0.476586721262083	1.11219068138135e-10	1.35980340402672e-08
CELE45	F56A8.8	0.476540629100357	1.11742593660439e-10	1.36390032531915e-08
CEMUDR1	glp-1	0.476493314593094	1.12282484567478e-10	1.36818286750741e-08
CER1	coq-5	0.476210717739124	1.15560091251098e-10	1.40575452180748e-08
CER1	F40F8.1	0.475606058246906	1.22887138215852e-10	1.48987790017812e-08
CELE45	fbxb-42	0.475484467091431	1.24413915726896e-10	1.50586609035329e-08
CER1	W09D6.t1	0.475458718142368	1.24739584614979e-10	1.50728733462975e-08
CELE45	fbxb-20	0.475214193390545	1.27873716735465e-10	1.54258326955216e-08
CER1	frh-1	0.474589190804521	1.36234949665663e-10	1.64071308765402e-08
CER3-1-LTR_CE	fbxb-21	0.474290317333804	1.40417997603704e-10	1.68828150607244e-08
CEMUDR1	ran-3	0.474256775474928	1.40895138835574e-10	1.69120897992021e-08
CER1	dhs-6	0.474001507437269	1.44578171994487e-10	1.73254438558956e-08
LTRCER1	F46F11.6	0.473964603493874	1.45118277234835e-10	1.73614229855493e-08
CER1	mvk-1	0.473771845297875	1.47971275003553e-10	1.76735328131306e-08
CELE45	fbxb-59	0.473711032627108	1.48882571274413e-10	1.77469752605492e-08
CER1	dna-2	0.47369813430322	1.49076553722215e-10	1.77469752605492e-08
LTRCER1	C06H2.7	0.473372007961248	1.54063385904672e-10	1.8310521956946e-08
CER1	ggtb-1	0.473250731596418	1.55958715189101e-10	1.8505396402274e-08
CER1	T27F6.7	0.473077499439221	1.58705213034719e-10	1.8800463697959e-08
CER1	eel-1	0.472943762738137	1.60857498028621e-10	1.90242903714242e-08
CEMUDR1	T28B11.1	0.472764109456719	1.63793252276555e-10	1.93398949425401e-08
CER1	gla-3	0.472507266290636	1.68080621970067e-10	1.98138036126929e-08
CER3-1-LTR_CE	pfd-2	0.472076033014643	1.75524437466237e-10	2.06576565590345e-08
PALTA3_CE	F17A9.2	0.471937326866893	1.77985841803609e-10	2.0913336411924e-08
LTRCER1	W02B12.10	0.471775420830767	1.80901205840659e-10	2.12214412945655e-08
CER1	C17E4.3	0.471509868201878	1.85783223312833e-10	2.17237313463375e-08
TC5	kqt-1	0.471442005155003	1.870511549705e-10	2.18367138657497e-08
CER1	chtl-1	0.471243279734937	1.90812433490375e-10	2.22399419259796e-08
CER1	R12E2.2	0.471188972849052	1.91852969328627e-10	2.23252699678554e-08
LTRCER1	T24H10.4	0.471054889498737	1.94445616551772e-10	2.25906480353407e-08
CER1	dpy-19	0.470821731126912	1.99034945551483e-10	2.30526067151953e-08
CER1	uri-1	0.470820530602144	1.99058844943314e-10	2.30526067151953e-08
PALTA3_CE	K01A2.5	0.47076629349466	2.00141469310076e-10	2.31409577454686e-08
LTRCER1	dhfr-1	0.47053062439178	2.04912183604474e-10	2.36547748792533e-08
LTRCER1	Y67D2.2	0.470225992119565	2.11242224694242e-10	2.43466755149191e-08
LTRCER1	C17E4.3	0.470013141695042	2.15776965953755e-10	2.47726305118247e-08
CER1	acl-11	0.470008149572161	2.158844447328e-10	2.47726305118247e-08
CER1	fem-3	0.470004420360691	2.15964767241799e-10	2.47726305118247e-08
LTRCER1	ZC513.5	0.469933395840565	2.17500077353602e-10	2.49092651880596e-08
CER3-1-LTR_CE	fbxb-65	0.469777823412403	2.20900019248293e-10	2.5258678346274e-08
CELE45	T26H2.10	0.469676288543627	2.23146676822379e-10	2.54753256599429e-08
CER1	mre-11	0.469558401411327	2.25782902510805e-10	2.57356952499717e-08
LTRCER1	ape-1	0.469535683878741	2.2629437003035e-10	2.57534378974791e-08
CELE45	fbxb-68	0.469473207951837	2.27706754521273e-10	2.58734927664831e-08
LTRCER1	sup-17	0.469394012552647	2.29509376501235e-10	2.60374430582436e-08
CEMUDR1	acs-19	0.469118627526274	2.35885722534506e-10	2.67189492911542e-08
CEMUDR1	C34B4.2	0.468585531305445	2.4871974230403e-10	2.80696671298231e-08
CER1	hrdl-1	0.468575247744519	2.48973836658558e-10	2.80696671298231e-08
CEMUDR1	unc-71	0.468554458634351	2.49488277708766e-10	2.80839215249774e-08
CER1	mvb-12	0.468263730045853	2.56791211470199e-10	2.88169721184103e-08
PALTA3_CE	T06D10.2	0.468263513556942	2.56796725841042e-10	2.88169721184103e-08
LTRCER1	T19A6.3	0.468169793715402	2.59194733687448e-10	2.90410446196556e-08
LTRCER1	Y106G6H.8	0.468081131810401	2.61483256961798e-10	2.92521764125115e-08
CELE45	fbxb-41	0.468020338067374	2.63063737245604e-10	2.9383569910242e-08
PALTA3_CE	crt-1	0.467964130861855	2.64533198875943e-10	2.95021770949781e-08
CER1	F34D10.4	0.467836184516198	2.6790785610193e-10	2.9832570191781e-08
CER3-1-LTR_CE	Y82E9BL.3	0.467731001363219	2.70713278946865e-10	3.00986591861353e-08
CELE45	skr-13	0.467396950641304	2.79812738327823e-10	3.09676544345074e-08
LINE2F_CE	his-74	0.46735861954349	2.80875598551436e-10	3.1037825684203e-08
CER1	ceh-38	0.467319790921916	2.81956235752349e-10	3.11097444264558e-08
CER1	ZK632.12	0.467272452246866	2.83279157293861e-10	3.12081360805627e-08
CEMUDR1	hum-1	0.467158868875742	2.86477879694218e-10	3.15125667663639e-08
CEMUDR1	lars-2	0.467034880095552	2.90009523939191e-10	3.18526393667961e-08
LTRCER1	mek-1	0.466822426280616	2.96159105580571e-10	3.24787819120026e-08
CER1	F33G12.2	0.466738365376989	2.98626956613196e-10	3.26998776394299e-08
CELE45	epg-2	0.466605984418544	3.02553761324999e-10	3.30798206113344e-08
PALTA3_CE	nuo-2	0.466516659272174	3.0523157706176e-10	3.33222647778736e-08
CEMUDR1	dnj-2	0.466412707169155	3.08376752091874e-10	3.35704627084168e-08
PALTA3_CE	ZK177.1	0.466383148343532	3.09276793183445e-10	3.36117932291558e-08
LTRCER1	F54D10.5	0.466352241764632	3.10220589400004e-10	3.36638174824172e-08
LTRCER1	dhs-1	0.466327313388911	3.109838579148e-10	3.3696125203403e-08
LTRCER1	lpl-1	0.466283859997955	3.12318678853748e-10	3.3790173356404e-08
PALTA3_CE	kin-34	0.466035824841103	3.20044687324802e-10	3.45743798038346e-08
CELE45	rnr-2	0.46595782844792	3.22512159678238e-10	3.47890165685706e-08
CER1	age-1	0.46562973769783	3.33094541811356e-10	3.58770579409315e-08
CER1	F23B12.5	0.465456355975467	3.38821714688781e-10	3.64396964475096e-08
CER1	rpn-5	0.465171064310768	3.48453397920084e-10	3.73645288021566e-08
LTRCER1	idi-1	0.465071647398418	3.51871600216309e-10	3.76752461888409e-08
CER1	R151.6	0.464983306190717	3.54936185178992e-10	3.79472394139667e-08
CER1	Y38A10A.6	0.464868459545935	3.58958864617251e-10	3.83207118303785e-08
CELE45	ifg-1	0.464827071125072	3.60419337114964e-10	3.84199582038013e-08
CER3-1-LTR_CE	T22B2.1	0.464794555184937	3.61570755720739e-10	3.84860166162751e-08
CER1	npp-14	0.464472474931875	3.73169729506423e-10	3.96422667907486e-08
CER1	mex-6	0.46443009316221	3.74722544287656e-10	3.965265753734e-08
CELE45	ccch-2	0.464293572839738	3.79767076273508e-10	4.01277970520825e-08
PALTA3_CE	npp-4	0.464210981638281	3.82850701317519e-10	4.03869144508871e-08
CEREP1A	rpl-16	0.464169734175626	3.8439976847597e-10	4.04401965730969e-08
PALTTTAAA3	Y54G11A.3	0.463956920652377	3.92488877709272e-10	4.12312699108812e-08
CEMUDR1	vps-33.2	0.463711066712644	4.02038853819507e-10	4.21489787002575e-08
LTRCER1	cblc-1	0.463692805832187	4.02757076699451e-10	4.21489787002575e-08
CEMUDR1	pat-12	0.463687354559837	4.02971722306966e-10	4.21489787002575e-08
PALTA3_CE	R11A5.3	0.463371481948944	4.15600006219326e-10	4.34071117606852e-08
CER1	F23C8.5	0.463281882532539	4.19251221265217e-10	4.37128277732696e-08
CER1	ztf-3	0.463270068787315	4.19734944769582e-10	4.37128277732696e-08
CELE45	btb-10	0.463139906278841	4.2510041135986e-10	4.4207999675613e-08
CER1	exoc-7	0.463065470080368	4.28198511359574e-10	4.44662959142123e-08
CEMUDR1	tag-182	0.463013783365418	4.3036258874882e-10	4.46269973834378e-08
CEMUDR1	C31H1.8	0.462864351022746	4.36678840018471e-10	4.52171880408254e-08
CER1	let-92	0.462592090477929	4.48418003295645e-10	4.63664215407697e-08
CER1	ehbp-1	0.46253853135888	4.50762978802522e-10	4.65424028612362e-08
PALTTTAAA3	F23A7.8	0.462188218738437	4.66395676503073e-10	4.8087918896428e-08
CELE45	F22E5.20	0.462038789255477	4.7322229223284e-10	4.87223748389943e-08
CELE45	EEED8.12	0.461850100016322	4.8198057803522e-10	4.95108642525918e-08
CER3-1-LTR_CE	C17E4.2	0.46184437648795	4.82248677784985e-10	4.95108642525918e-08
LTRCER1	C37C3.9	0.461746093993723	4.86874952739952e-10	4.99150270245294e-08
CER1	ina-1	0.461713855094599	4.88401800136018e-10	5.00007387465983e-08
CER1	sir-2.4	0.46151282846199	4.98027452992752e-10	5.09141624966319e-08
PALTA3_CE	ZK353.2	0.461477013980727	4.99761477995273e-10	5.101937345176e-08
CEMUDR1	B0365.1	0.461365600206692	5.05193185697459e-10	5.15012433532142e-08
LTRCER1	T27F6.7	0.461194203700545	5.13660798214964e-10	5.22908137479594e-08
LTRCER1	ZK673.2	0.460910744517949	5.27966656862667e-10	5.35967608812291e-08
CER3-1-LTR_CE	Y61A9LA.3	0.460692941566322	5.39219828788387e-10	5.45856380527321e-08
CER1	nra-3	0.460661685607725	5.40853626166497e-10	5.4674560701021e-08
LTRCER1	vps-22	0.460354905805867	5.57145551655345e-10	5.62429498309816e-08
CEMUDR1	C06A5.8	0.460049338838952	5.73844142710746e-10	5.7847965249866e-08
CEMUDR1	syp-4	0.459990641205985	5.77106768348013e-10	5.80959497816817e-08
CER1	cpf-1	0.459925674168949	5.80738774778781e-10	5.83803784979002e-08
CER1	mut-14	0.459888196194816	5.82844033483978e-10	5.85107505458673e-08
CER1	C50D2.9	0.459804838228473	5.87553002496274e-10	5.89017816075905e-08
CEMUDR1	gln-5	0.459765937582382	5.89763100592517e-10	5.89634501272408e-08
LTRCER1	ZK863.4	0.459738515465487	5.91325884825235e-10	5.9034713853311e-08
CELE45	Y39G10AL.1	0.459419199327408	6.09820926127585e-10	6.07972983927198e-08
CEMUDR1	C05C10.3	0.459391704669709	6.11439326091148e-10	6.08747983802989e-08
CEMUDR1	spn-4	0.459351258816513	6.1382761092586e-10	6.10286297785904e-08
CER1	T24H10.4	0.459307787579503	6.16404594159925e-10	6.12007743831212e-08
CELE45	EEED8.4	0.459212305572023	6.22101543902393e-10	6.16817941748701e-08
LTRCER1	K07A1.17	0.458939602015969	6.3865407658271e-10	6.32363639713495e-08
PALTA3_CE	ZK856.16	0.458821749830707	6.45938451910209e-10	6.38339081639192e-08
LTRCER1	C55B6.1	0.458813476707192	6.46452814094402e-10	6.38339081639192e-08
CER1	hyl-1	0.458760388785309	6.49762864253201e-10	6.40132439834542e-08
CER1	ZK688.5	0.458755991379659	6.50037777394844e-10	6.40132439834542e-08
LTRCER1	T03F1.7	0.458238121845315	6.83211818755422e-10	6.71886840238009e-08
PALTTTAAA3	B0491.5	0.458150512155437	6.88983432391725e-10	6.76643430617545e-08
LTRCER1	tag-335	0.458134412086843	6.90049196873512e-10	6.76771827502775e-08
CER1	F18A1.7	0.458119544065987	6.91034819217834e-10	6.76821383152731e-08
CER1	npp-12	0.458074550065979	6.9402583093081e-10	6.78832292469893e-08
CEMUDR1	K08E4.3	0.45778858399097	7.13330157755755e-10	6.95948652847775e-08
CEREP1A	K08H2.4	0.457786856590961	7.13448328838145e-10	6.95948652847775e-08
CER1	lat-1	0.45757334077976	7.28201505430589e-10	7.09383916057416e-08
LTRCER1	dpy-19	0.457488640205822	7.34135309608125e-10	7.14203141255861e-08
CER3-1-LTR_CE	vars-2	0.457320809795158	7.46031192770867e-10	7.24801848761817e-08
CELE45	mcm-5	0.457259708942664	7.50408121462576e-10	7.28076941440499e-08
CEMUDR1	ZK856.12	0.457122350440116	7.60338507741957e-10	7.3634296150075e-08
LTRCER1	mig-32	0.457066417744663	7.64418459763453e-10	7.38699707846178e-08
CELE45	fbxb-37	0.456815967628421	7.82948171276258e-10	7.5559718182634e-08
PALTA3_CE	hmg-4	0.456504556120658	8.06594067602666e-10	7.77380540786698e-08
CEMUDR1	ptc-1	0.456320637443209	8.20881792272176e-10	7.89049457166801e-08
PALTA3_CE	C34B2.5	0.45628678624633	8.23538033570842e-10	7.90552823207659e-08
CEMUDR1	Y54F10AL.1	0.456243036627874	8.26983289963629e-10	7.92808616259172e-08
CEREP1A	D2096.7	0.456172241247791	8.32587902874932e-10	7.97125825530259e-08
LTRCER1	Y59A8B.12	0.455489211409569	8.88580131796171e-10	8.48488521628059e-08
CEREP1A	aps-2	0.455417271953548	8.94684912374595e-10	8.53192278757222e-08
CEMUDR1	T05H10.1	0.455373739476548	8.98398734172496e-10	8.55606583939543e-08
LTRCER1	Y56A3A.19	0.455194331829803	9.13862047617123e-10	8.69189684711266e-08
LTRCER1	ufd-3	0.45506927130469	9.24792883004074e-10	8.78431874958463e-08
CEMUDR1	cpg-4	0.455030116899279	9.28241034655088e-10	8.80551587003084e-08
CEMUDR1	pst-1	0.454824155744761	9.46584583025698e-10	8.96777383761781e-08
CER3-1-LTR_CE	B0280.9	0.454727757792075	9.55289921244278e-10	9.02661677541264e-08
CER1	C08F8.2	0.45470181408381	9.5764597657818e-10	9.03708158862173e-08
LTRCER1	imp-3	0.454622436055942	9.648895357714e-10	9.09195656688101e-08
CEMUDR1	F25B5.6	0.454610609455086	9.65973279902113e-10	9.09195656688101e-08
CEMUDR1	exo-1	0.454577244778909	9.69037031813283e-10	9.10894809904486e-08
CELE45	C50F4.6	0.454409236590091	9.84607778395692e-10	9.243308819751e-08
CER1	K07H8.2	0.454313977544205	9.93543316601349e-10	9.31511207974166e-08
LTRCER1	pos-1	0.454168797673007	1.00731239016536e-09	9.43198846056521e-08
CER1	spn-4	0.454026028526736	1.02103248257322e-09	9.5481047918152e-08
PALTA3_CE	Y82E9BR.22	0.453727208525318	1.05033573845045e-09	9.80789554375968e-08
LTRCER1	F16A11.1	0.453715267047012	1.05152347913201e-09	9.80789554375968e-08
LINE2F_CE	F55A4.8	0.453332188101326	1.09032170337833e-09	1.01436355900416e-07
CEMUDR1	nhr-21	0.453135596962357	1.11076567339457e-09	1.03120685199927e-07
PALTA3_CE	F53A2.7	0.453130737400497	1.11127569018988e-09	1.03120685199927e-07
CER1	C33G3.6	0.453022949664458	1.12264646018779e-09	1.04042446592051e-07
LTRCER1	pbs-4	0.452902225797133	1.13551530270307e-09	1.05100508452235e-07
CELE45	Y49E10.26	0.452808427643095	1.14561216826082e-09	1.05899628018797e-07
PALTA3_CE	skr-2	0.452386129606983	1.19215432188548e-09	1.1006139007407e-07
CER1	unc-57	0.452263787232888	1.2059755453139e-09	1.11195554101682e-07
CEREP1A	M106.7	0.452143459393249	1.21972005594005e-09	1.12319768001197e-07
CELE45	inx-2	0.452063452054453	1.22894253607943e-09	1.13025236037394e-07
LTRCER1	tag-123	0.452016074080124	1.23443552229802e-09	1.13386349116663e-07
PALTTTAAA3	fbxb-48	0.451887719328683	1.2494363175403e-09	1.14618758762443e-07
PALTTTAAA3	cav-1	0.451670566060088	1.27521668413867e-09	1.16835675440452e-07
LINE2F_CE	T26E3.8	0.451558691208482	1.28869815928849e-09	1.17921583779141e-07
CELE45	sepa-1	0.451280498666362	1.32282104664173e-09	1.20891145651425e-07
CER3-1-LTR_CE	ZK185.1	0.450953265588528	1.36407649617466e-09	1.24504233030418e-07
CER1	F25H2.2	0.450847046144775	1.37773304066194e-09	1.25592339399385e-07
LINE2F_CE	T24C12.3	0.450694185897378	1.39761807979875e-09	1.272447756174e-07
CER1	K02F6.7	0.450264194273552	1.45505159177681e-09	1.31810555960958e-07
CEMUDR1	pdhk-2	0.45010728951859	1.47657134481608e-09	1.33592792422235e-07
CER1	pnk-1	0.450090583106562	1.47888067531676e-09	1.33634685742107e-07
CER1	F46H5.2	0.449988585540887	1.49305563468188e-09	1.34740847343337e-07
LINE2F_CE	F45H10.2	0.449975774560235	1.49484526687897e-09	1.34740847343337e-07
LTRCER1	C14C10.6	0.449774691890549	1.52320838971857e-09	1.37126645830635e-07
CEMUDR1	F14B4.2	0.449343932442799	1.58572709557339e-09	1.42577549288947e-07
CER1	lpl-1	0.449271111279241	1.59653797407164e-09	1.43292827977814e-07
CELE45	fbxb-90	0.449253611846188	1.59914648762993e-09	1.43292827977814e-07
CEMUDR1	sqv-5	0.449250428074427	1.59962151155117e-09	1.43292827977814e-07
LTRCER1	C05C10.5	0.44897970139212	1.6405165074641e-09	1.46593314580557e-07
PALTTTAAA3	msh-2	0.448610958069865	1.69784423918454e-09	1.51528934688257e-07
CEMUDR1	lst-4	0.448325475574683	1.7435508985755e-09	1.55225355521395e-07
CEMUDR1	daz-1	0.448257211420543	1.75465489679792e-09	1.56022016499058e-07
LTRCER1	F43D2.1	0.448201622403373	1.76374752452431e-09	1.56638093036895e-07
CEMUDR1	tre-1	0.448088401808433	1.78240773743006e-09	1.57907799308675e-07
LTRCER1	ess-2	0.44801696624624	1.79427912942326e-09	1.58765187515472e-07
LTRCER1	F32D8.14	0.447782922695638	1.83371024770223e-09	1.6205610223283e-07
CELE45	his-37	0.447711827554186	1.84585291209706e-09	1.62862462552506e-07
PALTA3_CE	F35F11.1	0.44770318293701	1.84733464707941e-09	1.62862462552506e-07
CER1	F57C9.1	0.44759221808713	1.86645688030791e-09	1.64348113134656e-07
CEREP1A	ave-1	0.447546139865976	1.87445341142376e-09	1.64851686414157e-07
CELE45	fbxb-22	0.447416471858926	1.89713418004579e-09	1.66643897999653e-07
CELE45	C08F1.6	0.447339890635695	1.91065348701863e-09	1.67627999261101e-07
CER1	F31F6.2	0.447245113490882	1.92751380295767e-09	1.6890248069985e-07
CEMUDR1	nhr-66	0.447229386510702	1.93032539830232e-09	1.6894431962409e-07
CER1	H19N07.1	0.447209905153186	1.93381367213249e-09	1.6904520964849e-07
CELE45	F40G9.12	0.447196747184174	1.93617314022231e-09	1.69047300228336e-07
PALTA3_CE	C25G4.10	0.447047787048595	1.96307897889016e-09	1.70983942830409e-07
CELE45	C35E7.5	0.446993124169845	1.97304264645598e-09	1.71645224459716e-07
CER3-1-LTR_CE	pas-3	0.44678795147655	2.01087766466805e-09	1.74517176701047e-07
CEMUDR1	nos-1	0.446762652689169	2.01559111450708e-09	1.74716748344937e-07
CER1	R06C7.1	0.446742969008366	2.01926577996528e-09	1.74825905686467e-07
PALTA3_CE	calu-1	0.446729033769215	2.0218712004334e-09	1.74842338694588e-07
CER1	gfi-2	0.446522035867999	2.06095696479853e-09	1.78009624238804e-07
CEMUDR1	ikke-1	0.446205813332456	2.12207804580998e-09	1.83070332485967e-07
PALTTTAAA3	rps-19	0.446101278247167	2.14266508387614e-09	1.84626308060661e-07
CELE45	nlp-47	0.446069415711576	2.14897829325519e-09	1.84950117557444e-07
CEMUDR1	gla-3	0.44604181273372	2.15446202616835e-09	1.8520185445851e-07
LTRCER1	hmp-2	0.445951582166256	2.17248201668032e-09	1.86529357493857e-07
CEMUDR1	sqv-7	0.445846303603176	2.19369112244435e-09	1.88127207870287e-07
CER1	bath-15	0.445774063995726	2.20835973684023e-09	1.89101377342976e-07
CEREP1A	K04G2.11	0.445764661837383	2.21027583907375e-09	1.89101377342976e-07
CEREP1A	rpl-11.2	0.445574590592524	2.24935699063638e-09	1.92217779199836e-07
CEMUDR1	cpg-2	0.445444904618066	2.27640391799378e-09	1.94070807519894e-07
CEMUDR1	deps-1	0.445326525630942	2.30136645216843e-09	1.95968122127001e-07
CER1	nhr-20	0.445216909385142	2.32471656382873e-09	1.977238365334e-07
CER1	Y5F2A.4	0.445140446645902	2.34113958602485e-09	1.98886952155492e-07
CEMUDR1	prom-1	0.444762557098018	2.42396203051445e-09	2.04566370080558e-07
PALTTTAAA3	ZK380.t2	0.444698757158657	2.43822122430489e-09	2.05446393731302e-07
CELE45	vet-6	0.444674727905947	2.44361268014902e-09	2.05503204268959e-07
CER1	bli-4	0.444500772275238	2.48298767853513e-09	2.08248723258833e-07
CEREP1A	Y108G3AL.2	0.444305784642683	2.52785093764977e-09	2.1176603109617e-07
CER1	F29G9.2	0.444292048946587	2.53104059751935e-09	2.11788113813238e-07
CER1	ZK686.2	0.444003334606677	2.59899052599235e-09	2.17222787842178e-07
LTRCER1	ire-1	0.443871844684523	2.63051726231392e-09	2.19604197746576e-07
CELE45	ZC239.21	0.443699264575572	2.67245631684421e-09	2.22667010080658e-07
CELE45	F55C9.14	0.443668224921078	2.68006745657794e-09	2.22667010080658e-07
CER1	Y66D12A.10	0.443657969285272	2.68258680285071e-09	2.22667010080658e-07
CER1	F26G1.1	0.443624603165509	2.69079916854082e-09	2.23092833698722e-07
CER1	T09B4.1	0.443585031164192	2.70057042256606e-09	2.23646781676581e-07
CER1	M163.1	0.443553751776737	2.70831824917635e-09	2.24032085571868e-07
CER1	F08F3.6	0.443465936245162	2.73018471741339e-09	2.25146491125615e-07
CELE45	rsp-3	0.44330864569644	2.76977722182915e-09	2.28073350757672e-07
CEREP1A	ZK402.3	0.4431717267112	2.80469230626181e-09	2.30685942190034e-07
CER1	hum-2	0.443020711143759	2.84369446077051e-09	2.33628382599966e-07
LTRCER1	fem-2	0.442955053606943	2.86081426202808e-09	2.34768408487067e-07
CER1	mdh-2	0.442789511675465	2.90442079699971e-09	2.37807666614071e-07
CER1	gpd-4	0.442767215854083	2.91034265894582e-09	2.38023278705648e-07
LTRCER1	tag-353	0.442682090309623	2.93305965805432e-09	2.39610449266333e-07
CER1	Y102E9.2	0.442458718480177	2.99348592713258e-09	2.43996071402991e-07
CER1	mbf-1	0.442442142435784	2.99801760366551e-09	2.44090567101585e-07
PALTTTAAA3	skr-1	0.442425341803537	3.0026174314941e-09	2.44190392911846e-07
PALTA3_CE	T24H7.2	0.442408665538098	3.00718994058276e-09	2.4428777542018e-07
CEMUDR1	C06A1.4	0.442393433998166	3.01137218481032e-09	2.443532721262e-07
CER1	F28B3.5	0.442166776459293	3.07427418089122e-09	2.48899289947323e-07
CER1	nhr-12	0.441993874643066	3.12310805874707e-09	2.52288572870661e-07
CEMUDR1	C08B11.8	0.441697658529102	3.20851441736108e-09	2.58610549586409e-07
CER1	T24B1.1	0.441680845365761	3.21342902415934e-09	2.58718568152006e-07
CER3-1-LTR_CE	W03D8.3	0.441653967369481	3.2213007370869e-09	2.59064163722611e-07
CEMUDR1	ztf-1	0.441576537518916	3.24408158189092e-09	2.60606686900405e-07
LTRCER1	F48A11.4	0.441272325806862	3.33509824072431e-09	2.67561756578785e-07
LINE2F_CE	K08D12.3	0.441262585096486	3.33805286253997e-09	2.67561756578785e-07
TC5	D2045.9	0.441185382737487	3.36155989192049e-09	2.68850502737243e-07
CEMUDR1	wip-1	0.441149965810579	3.37239718918235e-09	2.69171191807244e-07
CER1	C56C10.7	0.441134095318015	3.37726435830575e-09	2.69214090588293e-07
LINE2F_CE	F22B7.9	0.440935487127899	3.43874937093806e-09	2.73813728788225e-07
LTRCER1	T15H9.2	0.440826539984778	3.47293420746212e-09	2.76231843885833e-07
PALTA3_CE	T05F1.13	0.440687026533557	3.51718875316589e-09	2.79444700278976e-07
CELE45	C01G12.3	0.440624899704834	3.53707031771567e-09	2.80716172802917e-07
LTRCER1	Y53C12A.3	0.440595297780402	3.54658147921625e-09	2.81162724496903e-07
CEMUDR1	F38E9.5	0.440368232794815	3.62036258790127e-09	2.86697860079096e-07
CELE45	F13B9.1	0.440330174960084	3.63287282262353e-09	2.87374136504362e-07
PALTTTAAA3	MTCE.12	0.440111592170646	3.7055358317689e-09	2.92802056226456e-07
PALTA3_CE	R53.4	0.440021115726315	3.7360210592629e-09	2.94888990479225e-07
CER1	T14B4.3	0.439994074324319	3.74517926148509e-09	2.95289841989423e-07
LTRCER1	prg-1	0.439921247684258	3.76995148683632e-09	2.966072660198e-07
LTRCER1	ech-6	0.43992085916244	3.77008406656833e-09	2.966072660198e-07
TC5	C53A3.1	0.439822826979456	3.80368078128192e-09	2.9872795193585e-07
CELE45	tbx-33	0.439818141109318	3.80529388898664e-09	2.9872795193585e-07
CEMUDR1	D1044.6	0.439805536910792	3.80963615015103e-09	2.98744815328203e-07
CEMUDR1	EEED8.10	0.439727712955447	3.83655322389921e-09	3.00530002538771e-07
CEMUDR1	rme-2	0.439607135480412	3.87862001917299e-09	3.03496775121882e-07
CER1	atx-3	0.439545913072102	3.90014904003613e-09	3.0485182237345e-07
LTRCER1	C41D11.9	0.439503751140818	3.91504234326907e-09	3.05685830426986e-07
LTRCER1	sir-2.4	0.439488855060851	3.92031734020236e-09	3.05767854616215e-07
TC5	sdz-33	0.439383197311953	3.95793002107774e-09	3.08369187218091e-07
LTRCER1	F54D12.4	0.439229558470179	4.0132447483598e-09	3.1234263966267e-07
LINE2F_CE	pgp-2	0.439154710437891	4.04046162775523e-09	3.14123106999918e-07
CELE45	fbxb-11	0.439097631747595	4.06133658238024e-09	3.15407233726054e-07
LTRCER1	K11D12.5	0.439007223063747	4.09461400965115e-09	3.17650763149571e-07
CER1	cpna-3	0.438961031891989	4.11171726595623e-09	3.18397344641778e-07
LTRCER1	T10E9.1	0.43895747911049	4.11303560707464e-09	3.18397344641778e-07
LTRCER1	cogc-5	0.438904753209798	4.13264873145822e-09	3.19573841007421e-07
CER1	C01B10.9	0.43876685908575	4.18437018969365e-09	3.23228083596613e-07
CER1	T02G5.12	0.438620263293393	4.24003972774049e-09	3.27179184961467e-07
LTRCER1	atx-3	0.438572648650142	4.2582744468221e-09	3.28236319979748e-07
CEMUDR1	atx-3	0.438489417609073	4.29033071790668e-09	3.30355465278815e-07
CEMUDR1	Y48G8AL.10	0.438429357024753	4.31360731523594e-09	3.31794790092218e-07
CEMUDR1	letm-1	0.4382304463363	4.39156801332955e-09	3.36717894920332e-07
CER1	lem-3	0.438151307507486	4.42296176008858e-09	3.38766108143081e-07
CER1	W02D7.5	0.437986881639811	4.4888813888805e-09	3.43451622544578e-07
CEMUDR1	F33G12.3	0.437853604144433	4.54300738582446e-09	3.4722584433577e-07
CEMUDR1	ptr-2	0.437808490156406	4.56147096859607e-09	3.48269270787957e-07
PALTTTAAA3	R02C2.1	0.437781787362203	4.5724335482471e-09	3.48738398548077e-07
CEMUDR1	C36A4.4	0.437655326901029	4.62469657186587e-09	3.52353197759633e-07
LINE2F_CE	R09H10.3	0.437542408914545	4.67184908234611e-09	3.55571436992862e-07
CEMUDR1	T19A5.1	0.43710846946254	4.85740398873977e-09	3.68918049008378e-07
CEMUDR1	ZK637.2	0.437075315466066	4.87186926867108e-09	3.69346181691671e-07
CER1	F25G6.9	0.437072163150404	4.87324680181743e-09	3.69346181691671e-07
CEMUDR1	rab-11.1	0.436985734244636	4.91116203984412e-09	3.71830448163094e-07
LTRCER1	zif-1	0.436864219433887	4.96495024737958e-09	3.75510030204111e-07
CER1	met-2	0.436736375218051	5.02215296388483e-09	3.79044245595395e-07
LTRCER1	T21B10.4	0.43650565174489	5.12699965871587e-09	3.86554411768598e-07
CER1	Y67D8A.3	0.436434221345067	5.1598849428057e-09	3.88629003288529e-07
CEMUDR1	M01B12.4	0.436373723673437	5.18789591406757e-09	3.90332542890032e-07
PALTA3_CE	fbxb-15	0.436220306491389	5.25958809683161e-09	3.94496359014168e-07
PALTA3_CE	Y94H6A.8	0.436157847326444	5.28904807558171e-09	3.96295341315325e-07
CER1	F32D1.7	0.43606493964463	5.33316405187784e-09	3.9918760504128e-07
LINE2F_CE	C17E7.4	0.435891173796878	5.41662820761452e-09	4.05016063705722e-07
LTRCER1	Y67D8A.3	0.43578645848764	5.46753201850664e-09	4.08400379256461e-07
LINE2F_CE	F25G6.7	0.435754054582341	5.48337727011514e-09	4.09161697743231e-07
CEMUDR1	T12C9.7	0.435670354851452	5.52451082904454e-09	4.11792989973566e-07
LTRCER1	F55A12.5	0.435659191986443	5.53001915244965e-09	4.11792989973566e-07
LTRCER1	F13H10.4	0.435572602806173	5.57292677418103e-09	4.14181594403696e-07
LTRCER1	let-92	0.435531547774272	5.59338276561938e-09	4.15229789308237e-07
CEMUDR1	T04H1.2	0.435517328160783	5.60048465612571e-09	4.15331023986044e-07
LTRCER1	unc-71	0.435486629982597	5.61584629775465e-09	4.16043966255355e-07
LTRCER1	T07C12.14	0.435283303640662	5.71862255105514e-09	4.22792543662279e-07
LTRCER1	C07H6.2	0.435251455683975	5.7348841847915e-09	4.23562160505315e-07
CELE45	fbxc-14	0.43516290537217	5.78033269808081e-09	4.26483670425167e-07
CEMUDR1	tars-1	0.434953774624011	5.88905122451225e-09	4.34062655427899e-07
PALTA3_CE	C09B8.5	0.434878823815091	5.92849262880347e-09	4.35743473604585e-07
CER3-1-LTR_CE	W02D3.1	0.43487612792647	5.92991601962581e-09	4.35743473604585e-07
CELE45	T25E12.6	0.434824072599069	5.95746514899044e-09	4.37323861545566e-07
CER1	T14G10.7	0.434780866735916	5.98042451932701e-09	4.38564464750647e-07
CER1	F52A8.6	0.434711460435165	6.01748526387505e-09	4.40835610728012e-07
PALTA3_CE	pfd-1	0.434635994312686	6.05803287565039e-09	4.43357350393908e-07
CER3-1-LTR_CE	ccch-2	0.434340975775555	6.21908605111533e-09	4.54684291292654e-07
LTRCER1	T24D1.2	0.434174581232429	6.31173370007692e-09	4.60063731330883e-07
CER1	rsa-2	0.434145620996112	6.32799389915982e-09	4.60784907868398e-07
CELE45	ned-8	0.434036476326127	6.38963842211168e-09	4.64806059288888e-07
LTRCER1	mbf-1	0.433872287598059	6.48346277672845e-09	4.71157666445387e-07
LTRCER1	K07H8.2	0.433810476901884	6.51912678117319e-09	4.73274219078551e-07
CEMUDR1	B0238.9	0.433767653806195	6.54394593380049e-09	4.74600006701883e-07
CER1	ima-2	0.433598432432298	6.6429158860365e-09	4.81228163409304e-07
CEMUDR1	cey-3	0.433588729020367	6.64863447650323e-09	4.81228163409304e-07
CEMUDR1	T07E3.3	0.433423332047839	6.74684174088354e-09	4.87848556648502e-07
CER1	rict-1	0.432975789586295	7.01963555251642e-09	5.06056993317867e-07
CELE45	cfim-2	0.432914691545542	7.05769151073301e-09	5.0829424034513e-07
PALTA3_CE	rnp-5	0.432867953456453	7.08693722360263e-09	5.09893157300555e-07
CELE45	F58E10.3	0.43283802398984	7.10572645399327e-09	5.10737319503508e-07
LTRCER1	apx-1	0.43274639551771	7.16354814006418e-09	5.14382553946275e-07
PALTA3_CE	T12F5.1	0.432712339638437	7.18515425629452e-09	5.15422661120512e-07
CELE45	F21D9.5	0.432338132960789	7.42673553212139e-09	5.32093850839919e-07
CER1	F31B9.3	0.432329715488642	7.43225867918152e-09	5.32093850839919e-07
CER1	F42A10.5	0.432305188134411	7.44837494004694e-09	5.32259461602143e-07
LTRCER1	ZK265.9	0.432303813327095	7.44927928437373e-09	5.32259461602143e-07
LTRCER1	mex-6	0.432215524892622	7.50757718442117e-09	5.35895894091128e-07
CER1	F56C9.6	0.4321681396046	7.5390472332736e-09	5.37612057876201e-07
LINE2F_CE	Y53G8AR.6	0.43211036182053	7.57759121431305e-09	5.39828791429113e-07
CER1	C04E6.11	0.432062500549252	7.60966349802375e-09	5.41580574225132e-07
PALTTTAAA3	skr-12	0.432038362557169	7.62588815372704e-09	5.41673760916438e-07
CEMUDR1	ZK856.11	0.43203828498606	7.62594034780119e-09	5.41673760916438e-07
CELE45	F14B6.3	0.431999230900107	7.65226181095779e-09	5.43010499879534e-07
LTRCER1	B0041.3	0.431850969033114	7.75298553880424e-09	5.49081304597506e-07
LTRCER1	T28A8.4	0.431812425680666	7.77937891457079e-09	5.50411970514794e-07
LTRCER1	F45F2.10	0.431462807948024	8.02277317677448e-09	5.65973023913194e-07
LTRCER1	gfi-2	0.431363076573013	8.09353730873586e-09	5.70409182479359e-07
CER1	puf-8	0.431219192332748	8.19669023559361e-09	5.77117158805706e-07
CER1	fem-1	0.431162136778291	8.23794389919194e-09	5.79458094677855e-07
CEREP1A	tufm-1	0.43094266089101	8.398506619283e-09	5.90178552527868e-07
CEMUDR1	C50F2.2	0.430655741702674	8.612959750853e-09	6.04075607332113e-07
LTRCER1	W02D7.5	0.430592981775115	8.66056667051739e-09	6.06826539798692e-07
PALTA3_CE	aly-3	0.430274412206744	8.90615392848607e-09	6.22828426419151e-07
CELE45	W06D11.2	0.430138133289232	9.01324807409344e-09	6.29709358690041e-07
LTRCER1	prx-19	0.430090505359918	9.05096787023006e-09	6.31734864462152e-07
LTRCER1	Y18D10A.16	0.429864352834145	9.23215775426642e-09	6.43259099546095e-07
CER1	daf-1	0.429862258451261	9.23385195397061e-09	6.43259099546095e-07
CER3-1-LTR_CE	MTCE.26	0.429671947970095	9.38905492594875e-09	6.53442111096318e-07
CER1	trm-1	0.429453525826629	9.5702800730417e-09	6.64614318067566e-07
CER1	F42A8.3	0.429445347206966	9.57713088898137e-09	6.64614318067566e-07
CER1	C54C6.6	0.429336565326259	9.66870228532099e-09	6.7032631361258e-07
LTRCER1	C47B2.2	0.429178667799607	9.80312013582739e-09	6.78995057828887e-07
PALTA3_CE	sdz-7	0.429050822811094	9.91327081189675e-09	6.8596801277733e-07
LTRCER1	Y60A3A.9	0.429033214953142	9.9285347177841e-09	6.86368044769067e-07
CEMUDR1	F02E8.4	0.428997536144118	9.95953339016205e-09	6.87017152954199e-07
CER1	C01G6.5	0.428990021175946	9.96607445971163e-09	6.87017152954199e-07
PALTTTAAA3	F14B6.3	0.428980945037324	9.97397989523981e-09	6.87017152954199e-07
CER1	F54D10.5	0.428978751370478	9.97589151360683e-09	6.87017152954199e-07
CELE45	E01G4.5	0.42884351922875	1.00944199529802e-08	6.94519121859985e-07
LTRCER1	R11A8.5	0.428754170716891	1.01734749019316e-08	6.99293554987475e-07
LTRCER1	ZK370.11	0.428680100577918	1.02394632551008e-08	7.02495118866534e-07
CER1	gfl-1	0.428303870544236	1.0581056140401e-08	7.24557089349316e-07
CER1	T20B12.1	0.428267107603778	1.06150168623939e-08	7.26080716879515e-07
CER3-1-LTR_CE	glrx-10	0.428258083189537	1.0623369427679e-08	7.26080716879515e-07
CEMUDR1	wee-1.3	0.428206842750437	1.06709152167651e-08	7.28642305084395e-07
CEMUDR1	Y25C1A.5	0.427990041945915	1.08743606686295e-08	7.4141653761799e-07
LTRCER1	F01F1.2	0.427985692936069	1.08784797312836e-08	7.4141653761799e-07
CELE45	ttr-50	0.427895657696393	1.09640927062696e-08	7.46548476086354e-07
CEMUDR1	F55C12.5	0.427874218396336	1.09845743846965e-08	7.46765170562379e-07
CEMUDR1	T02G5.11	0.427790546797725	1.10648616096658e-08	7.51289571583126e-07
CER3-1-LTR_CE	sys-1	0.427643477571135	1.12073532662957e-08	7.59539540650268e-07
LTRCER1	Y102E9.2	0.427598484011262	1.12512981386898e-08	7.61341217045075e-07
CER1	F13H10.3	0.42759472691382	1.1254975162175e-08	7.61341217045075e-07
CER1	M106.4	0.427467223569493	1.13804491165604e-08	7.683926371797e-07
CER1	H31G24.3	0.427262362308141	1.15848743100738e-08	7.81466172006656e-07
CEMUDR1	tag-173	0.427216476274162	1.16311448289173e-08	7.83856855416233e-07
LTRCER1	C49A9.10	0.427198597203686	1.16492218294627e-08	7.84344814899081e-07
CEMUDR1	R12E2.2	0.427139179746816	1.17094915552865e-08	7.86938717522411e-07
LTRCER1	F25H5.6	0.427107841823773	1.1741399769703e-08	7.88351127394343e-07
CER1	C47B2.2	0.42690778938307	1.19470740884053e-08	8.01417259053543e-07
LINE2F_CE	F37H8.5	0.426879205645951	1.19767427572589e-08	8.02663556268888e-07
LTRCER1	M01E5.3	0.426739029509506	1.2123269126549e-08	8.11731932821109e-07
PALTA3_CE	Y71G12B.10	0.426664891965093	1.2201461319113e-08	8.16212357003143e-07
CER1	F53C11.5	0.426639239924983	1.22286291573362e-08	8.16552381357194e-07
CER3-1-LTR_CE	F28D9.4	0.426638789016052	1.22291072311577e-08	8.16552381357194e-07
LTRCER1	tgt-1	0.426449139946305	1.24317847218968e-08	8.28556701814813e-07
CER1	spsb-1	0.426297958543096	1.25956640424294e-08	8.37935811940294e-07
LTRCER1	fbxa-215	0.426162167691885	1.27446310764951e-08	8.47067398821592e-07
CEMUDR1	C33A11.2	0.426128759467681	1.27815400876761e-08	8.4874116655596e-07
LTRCER1	R12C12.7	0.426061707910316	1.28559285488741e-08	8.52898357807062e-07
CEMUDR1	emb-8	0.42604598526309	1.28734318105623e-08	8.53277467443679e-07
LINE2F_CE	acs-13	0.425777056991812	1.31763917976823e-08	8.71761643799129e-07
CEREP1A	F46C3.7	0.425660035003576	1.33103544408043e-08	8.79507121705786e-07
LTRCER1	pph-4.2	0.425653595004829	1.33177646503114e-08	8.79507121705786e-07
LINE2F_CE	DC2.3	0.425638582352724	1.33350544356379e-08	8.7984616230763e-07
LTRCER1	ZK632.14	0.425621270965109	1.3355018448676e-08	8.80360870050248e-07
CELE45	fbxc-28	0.4256001662332	1.33793959718571e-08	8.81165314324859e-07
CEMUDR1	T22F3.2	0.42550416893156	1.34908213928311e-08	8.87696047648288e-07
LTRCER1	F32D1.7	0.42531417717298	1.37139860800947e-08	8.99925940595881e-07
LTRCER1	marc-6	0.425197891663667	1.38523233732556e-08	9.07358521046373e-07
Chapaev-1_CE	pct-1	0.42514104606693	1.39204366118127e-08	9.10995661811033e-07
CEMUDR1	lpin-1	0.425090252153979	1.39815712025345e-08	9.141699400537e-07
CER1	R11A8.5	0.425049742110479	1.4030513443228e-08	9.16542024387045e-07
PALTA3_CE	rps-2	0.424896356222064	1.42173249517621e-08	9.27908007221408e-07
CEMUDR1	T01C3.9	0.424625770504299	1.45527272196894e-08	9.48088565401545e-07
CER1	scp-1	0.424577126667135	1.46138252400797e-08	9.51212833522454e-07
CER3-1-LTR_CE	D2030.11	0.424566450282003	1.46272680727512e-08	9.51232401712247e-07
CEMUDR1	C38D4.4	0.424539104761168	1.46617536115077e-08	9.52619143986467e-07
CEMUDR1	R10E4.11	0.424393098790492	1.48472103714997e-08	9.62940041836153e-07
LINE2F_CE	C10C5.4	0.424249063790057	1.50323741911943e-08	9.74076315092787e-07
CER1	Y66D12A.9	0.424051506024386	1.52899614042241e-08	9.898814011071e-07
CER1	pos-1	0.423787931640285	1.56402451151637e-08	1.01075084056745e-06
CEREP1A	K09E4.2	0.42358331632574	1.59174843426938e-08	1.02774979190381e-06
LTRCER1	W08E12.7	0.423556841136892	1.59536999603258e-08	1.02917005626415e-06
CEREP1A	top-2	0.423460009018461	1.60868337933779e-08	1.03683439889999e-06
LTRCER1	coq-5	0.423426767351202	1.61327835064893e-08	1.03887088096058e-06
LTRCER1	vps-29	0.423405873427339	1.61617296248878e-08	1.03980976911056e-06
PALTA3_CE	Y52B11A.8	0.423383914413109	1.61922051545551e-08	1.04084530114272e-06
CER1	eif-3.C	0.423082206265621	1.66165664014832e-08	1.0662296774285e-06
CEMUDR1	F27C8.6	0.42304084817231	1.66755650858741e-08	1.06906767131583e-06
LTRCER1	tag-115	0.4229969776332	1.67383681089011e-08	1.07214432187811e-06
CEMUDR1	F08F3.6	0.422969900218	1.67772443761775e-08	1.07368430410939e-06
PALTA3_CE	Y48C3A.18	0.422881038532851	1.69054383592554e-08	1.08093253396017e-06
PALTA3_CE	ucr-2.2	0.422495665378094	1.74723742651841e-08	1.11619633655254e-06
CER1	Y41E3.1	0.422469892968124	1.75109344387571e-08	1.11767322281943e-06
CER1	ekl-5	0.422444506396029	1.75489973558296e-08	1.11868406765381e-06
PALTTTAAA3	F19H6.4	0.422375447941453	1.76529421131198e-08	1.12376424815093e-06
LTRCER1	F42A9.8	0.422260214297206	1.78277083747239e-08	1.1338923832711e-06
CER1	C16C2.4	0.422094946305817	1.80812659810936e-08	1.14699564567182e-06
CER1	F46C5.9	0.422021083733257	1.81957058123418e-08	1.15223550892152e-06
CER3-1-LTR_CE	C01A2.1	0.421822057924489	1.85075473289808e-08	1.17095828292975e-06
CELE45	fbxb-63	0.421793798000251	1.85522407472525e-08	1.17276086051191e-06
CER3-1-LTR_CE	rrbs-1	0.421747204090379	1.86261563668656e-08	1.17640593179209e-06
CELE45	C53C7.3	0.421688979167944	1.87189214032278e-08	1.18063321208746e-06
CEMUDR1	cct-7	0.421490875927374	1.90378829397907e-08	1.19822779754961e-06
PALTTTAAA3	F23A7.4	0.421434483771202	1.91296303368693e-08	1.20295625002832e-06
CER1	F36A2.9	0.421410612001661	1.91685965716589e-08	1.20436026029225e-06
CER1	gly-7	0.421340475456153	1.92835236216787e-08	1.21053030332793e-06
LINE2F_CE	ckc-1	0.421299397986797	1.93511413686404e-08	1.21372236764488e-06
CELE45	fbxb-15	0.42109544325974	1.96902629737393e-08	1.23392314635433e-06
LTRCER1	T22C1.4	0.421032402847216	1.97962335038988e-08	1.23841951686447e-06
CEMUDR1	T19B10.6	0.420972760410313	1.98969968772219e-08	1.24361346523572e-06
CER3-1-LTR_CE	Y97E10AR.7	0.420962947456071	1.99136226334374e-08	1.24361346523572e-06
CER1	ZC410.3	0.420938367415622	1.9955326434657e-08	1.24514355805213e-06
LTRCER1	nhr-12	0.420823739801462	2.01509214977205e-08	1.25599663446288e-06
CEMUDR1	oma-2	0.420795205836218	2.01998963489099e-08	1.25707052316888e-06
CEMUDR1	C16C10.3	0.420785870046902	2.02159448600245e-08	1.25707052316888e-06
CEMUDR1	Y45G5AM.9	0.420734289312036	2.03048350180472e-08	1.26043221149764e-06
CER1	F58G11.3	0.420723085306742	2.03241927460899e-08	1.26055276003598e-06
CEMUDR1	gly-3	0.420673360958067	2.04103184106703e-08	1.26481065630507e-06
CEREP1A	K10C9.3	0.420546576696945	2.06315080053046e-08	1.27742390883143e-06
CELE45	F44F1.4	0.420446356200211	2.08079836486569e-08	1.28724944999127e-06
LTRCER1	ssup-72	0.420391918862873	2.09044484171776e-08	1.29211270404382e-06
CEMUDR1	gei-14	0.420331035802597	2.10128446869515e-08	1.29770452085456e-06
CEMUDR1	npp-12	0.420309298892376	2.105167588889e-08	1.29847932267236e-06
PALTTTAAA3	F54D7.7	0.420303934229066	2.10612700306349e-08	1.29847932267236e-06
CEMUDR1	hrdl-1	0.420273010686054	2.11166555978936e-08	1.30078598483025e-06
CEMUDR1	cyb-2.1	0.42014927077592	2.13396846437111e-08	1.31340678104746e-06
CELE45	cul-1	0.419882137052985	2.18289166573754e-08	1.34237637014514e-06
CEMUDR1	zim-1	0.419788788140722	2.20024062727503e-08	1.35189657557018e-06
CEMUDR1	par-3	0.419772306956031	2.20331740654709e-08	1.35263879462153e-06
CER1	C27C7.1	0.419583825935637	2.23879937588619e-08	1.37209397821035e-06
TC5	bca-1	0.419386275084743	2.27657827182304e-08	1.39288871778995e-06
CEREP1A	F53F4.10	0.419207127375591	2.31136721454356e-08	1.41178699568492e-06
CELE45	Y106G6D.1	0.419099406685204	2.33253112956496e-08	1.42351267418138e-06
CER1	exo-1	0.419040085161407	2.34426547644556e-08	1.42946870417127e-06
CER3-1-LTR_CE	C37A2.7	0.418820775209574	2.38814177820383e-08	1.45499749079456e-06
CER3-1-LTR_CE	asp-4	0.418658955059377	2.42102147466343e-08	1.47378918701547e-06
LTRCER1	T24B1.1	0.418639047057244	2.42509645446714e-08	1.47502925524649e-06
CER1	F25H9.2	0.418506736994618	2.45234710348064e-08	1.49035166540662e-06
CEMUDR1	F33H2.2	0.418357604485371	2.48341544070316e-08	1.50670251130004e-06
CER1	flt-1	0.418310246462858	2.49336031319217e-08	1.51100638687552e-06
CER1	R08B4.3	0.418294041225185	2.49677208994628e-08	1.51100638687552e-06
CEMUDR1	imp-3	0.418202023302064	2.51623038600504e-08	1.52151006966621e-06
CELE45	C35E7.11	0.418100791060252	2.53780556826692e-08	1.5332751838995e-06
CELE45	fbxb-119	0.418081059322441	2.54203156712323e-08	1.53454749648356e-06
CER3-1-LTR_CE	C23F12.4	0.41766425112969	2.63289759517466e-08	1.58675377134673e-06
LTRCER1	F08F8.4	0.417447800208431	2.68130850496619e-08	1.6145849383482e-06
CELE45	col-155	0.417431459474543	2.68499776808784e-08	1.61546249754113e-06
LTRCER1	dhs-6	0.417371400523171	2.69859930519607e-08	1.62229748928647e-06
CER1	fan-1	0.417215698966371	2.73417013181935e-08	1.64231729577664e-06
CER1	mesp-1	0.417149446030739	2.74944226151799e-08	1.65012131748484e-06
LINE2F_CE	CC8.2	0.417003503341631	2.78337366269663e-08	1.66696310247908e-06
CER1	T12G3.6	0.416962451423209	2.79299046018142e-08	1.67051277916427e-06
CEMUDR1	C47B2.2	0.416954066980848	2.79495851833093e-08	1.67051277916427e-06
CEMUDR1	B0261.7	0.416808388934627	2.82936667435066e-08	1.68828985894065e-06
LTRCER1	T21C9.13	0.416567711785852	2.88710671501793e-08	1.71849328974505e-06
CER1	C18E3.9	0.416171358080685	2.9846708972783e-08	1.77219425385565e-06
LINE2F_CE	maoc-1	0.415856064932538	3.06453687020039e-08	1.81708323933018e-06
CER1	T04H1.2	0.415853120161735	3.06529239461474e-08	1.81708323933018e-06
CER1	alp-1	0.41579598167933	3.07998759900851e-08	1.82430034710504e-06
CEMUDR1	inx-22	0.415753944773702	3.09084209605276e-08	1.82923263215289e-06
CEMUDR1	Y40B1B.8	0.415290829445571	3.21288439907773e-08	1.89835569636935e-06
CER1	prom-1	0.415277256382249	3.21653017315077e-08	1.89895965687319e-06
LTRCER1	R53.2	0.415242146463402	3.22597927629889e-08	1.90298598222098e-06
LTRCER1	T02E1.2	0.415009184599439	3.28935515397316e-08	1.93879092870177e-06
CER3-1-LTR_CE	csb-1	0.414901555738078	3.31903738399494e-08	1.95469427057407e-06
PALTA3_CE	fbxb-93	0.4148727693078	3.32701971811496e-08	1.95780233493627e-06
LTRCER1	lin-26	0.414860367630132	3.33046432437451e-08	1.95823726887268e-06
LTRCER1	Y53G8AR.5	0.414786627113368	3.35101686826751e-08	1.96737559857495e-06
LTRCER1	Y54E10A.3	0.41478510443014	3.3514425435796e-08	1.96737559857495e-06
PALTA3_CE	T08B6.1	0.414676350552017	3.38198009653164e-08	1.98369302582625e-06
CEMUDR1	Y47G6A.25	0.4146407608782	3.39203143594434e-08	1.98797761403766e-06
LTRCER1	C16C2.4	0.414620647550317	3.39772458892063e-08	1.98970312092294e-06
CER1	vps-22	0.414559149125807	3.41518895990996e-08	1.99831347549137e-06
CELE45	dsl-2	0.41434206661663	3.4775284319906e-08	2.03251879677147e-06
PALTA3_CE	cyn-6	0.41433607891386	3.47926331749081e-08	2.03251879677147e-06
CEMUDR1	eri-3	0.414312281325522	3.48616668862178e-08	2.03490923324552e-06
CEMUDR1	paqr-1	0.414277212130185	3.49636379863479e-08	2.03921685531979e-06
CER1	rmd-1	0.41423701558929	3.50808704268881e-08	2.04440692552187e-06
CELE45	Y55B1BR.3	0.414211659778723	3.51550143192849e-08	2.04707959487517e-06
CELE45	K05F6.4	0.414152896062846	3.53274267996438e-08	2.05381457972548e-06
CEMUDR1	mspn-1	0.413995583025254	3.5792990454994e-08	2.07921079384628e-06
PALTA3_CE	F12E12.1	0.413966018732314	3.58811407023156e-08	2.08172994469656e-06
PALTA3_CE	R144.3	0.413886098536848	3.61204796831601e-08	2.09319481142284e-06
PALTTTAAA3	ttx-7	0.413857100154695	3.62077004965259e-08	2.09657068955084e-06
LTRCER1	F30F8.5	0.413663595022442	3.6794923330455e-08	2.12887014441113e-06
CER1	D2085.3	0.413602407447475	3.69825033711484e-08	2.13801405271863e-06
CEMUDR1	tkt-1	0.413579003014286	3.70544959377091e-08	2.14046641338498e-06
CEMUDR1	H19N07.1	0.413556840228515	3.71227932702653e-08	2.14219441303767e-06
LTRCER1	C50B8.1	0.413390536283946	3.76391516223377e-08	2.16904601466943e-06
CER1	T12E12.1	0.413282440028843	3.79784729968408e-08	2.18685908950782e-06
CEMUDR1	C50B8.1	0.413203159543999	3.82292057580147e-08	2.1995468304969e-06
LINE2F_CE	fbxb-119	0.413156804882383	3.83765430874646e-08	2.20461625998793e-06
CER1	gale-1	0.413148398658084	3.84033204637325e-08	2.20461625998793e-06
CEMUDR1	F58B3.6	0.413146713149474	3.84086916806408e-08	2.20461625998793e-06
LTRCER1	mdh-2	0.413093241412136	3.85794653762968e-08	2.21193521748287e-06
PALTTTAAA3	rps-30	0.413087663322006	3.85973221840407e-08	2.21193521748287e-06
CER1	plst-1	0.413071918109919	3.86477692407798e-08	2.21307400130351e-06
CEMUDR1	fbxa-170	0.41304798797006	3.87245617988722e-08	2.21571840553547e-06
CER1	gen-1	0.412776441510029	3.96062957426254e-08	2.26259170154004e-06
CER1	pmp-3	0.41265033989639	4.00222854473249e-08	2.2845528554238e-06
LTRCER1	C55A6.1	0.412630942892777	4.00866444372296e-08	2.2864234234568e-06
CEREP1A	tomm-20	0.41261624246471	4.01354864640822e-08	2.28740670100021e-06
CEMUDR1	gei-17	0.412586029297599	4.023604894958e-08	2.29017668850671e-06
PALTA3_CE	F32D1.5	0.41251616614792	4.04695114582852e-08	2.29920191471796e-06
CER3-1-LTR_CE	ZC204.12	0.412486056293186	4.05705306611926e-08	2.30313334059382e-06
CELE45	fbxb-117	0.412474966170827	4.06077992583877e-08	2.30344240620854e-06
PALTTTAAA3	F45D3.1	0.412366819788148	4.09729556322515e-08	2.32233557452025e-06
LINE2F_CE	T19B10.2	0.412343843130272	4.10509415526211e-08	2.32476387075032e-06
LTRCER1	otub-1	0.412254944054959	4.13540223291773e-08	2.33661525073056e-06
CER1	R151.7	0.412202056757894	4.15353477484247e-08	2.34227996713282e-06
CELE45	fbxc-31	0.412197396951603	4.15513605664347e-08	2.34227996713282e-06
LINE2F_CE	glo-1	0.412145823557402	4.17289822708283e-08	2.35046205195529e-06
LTRCER1	unc-57	0.41203229907959	4.21225401851331e-08	2.37078496003105e-06
CEMUDR1	arx-3	0.411934258809231	4.24652853155094e-08	2.38636440305635e-06
CER1	Y47G6A.18	0.411885317895695	4.26373816811273e-08	2.3941766377657e-06
LTRCER1	C38D4.4	0.411654256018334	4.34589777130365e-08	2.43841923013146e-06
CER1	tbp-1	0.411627671355657	4.35544754385422e-08	2.44188453310743e-06
LTRCER1	F14H3.5	0.411527707818349	4.39153725362746e-08	2.45830987175217e-06
CEMUDR1	Y87G2A.13	0.411254015907338	4.49182354852643e-08	2.50510001118466e-06
LTRCER1	F28B3.6	0.411252382558779	4.49242859148616e-08	2.50510001118466e-06
CER1	tre-1	0.411225240583813	4.50249428488388e-08	2.5087801103918e-06
CER1	F31C3.2	0.411185445151194	4.51729172419095e-08	2.51508903843801e-06
CER1	F25B5.6	0.41107725219263	4.55775840970891e-08	2.53566912909094e-06
CEMUDR1	C17E4.3	0.410896324280083	4.62620868012994e-08	2.57177407271739e-06
CER1	Y54E10BR.3	0.410814447585442	4.65750846596804e-08	2.58718697441878e-06
CER3-1-LTR_CE	Y37D8A.21	0.410709786312952	4.69781454323945e-08	2.60757528097908e-06
LTRCER1	D2092.5	0.410641684209673	4.72422098779766e-08	2.62022310419e-06
CEMUDR1	F46F11.6	0.410521051538185	4.7713462895227e-08	2.64433418404022e-06
CEREP1A	W08E12.1	0.410450176425933	4.79924391022622e-08	2.65688815570161e-06
CEREP1A	toca-1	0.410444867854812	4.80133974531322e-08	2.65688815570161e-06
CER1	C16A11.4	0.410355817765933	4.83662820920301e-08	2.67437089214755e-06
CER1	B0035.3	0.410278051311821	4.86764882730111e-08	2.68741740747563e-06
CEMUDR1	fan-1	0.410260956332891	4.87449349029494e-08	2.68914511301484e-06
CER1	C55C3.5	0.410158386009565	4.91575613608532e-08	2.70934542982609e-06
CER3-1-LTR_CE	F21D5.8	0.410147482269657	4.92016223218104e-08	2.70934542982609e-06
LTRCER1	pen-2	0.410142097965747	4.92233937582386e-08	2.70934542982609e-06
CEMUDR1	viln-1	0.410080740584267	4.94721466146255e-08	2.7209680638044e-06
CEMUDR1	WBGene00219803	0.410020705352381	4.97167073048571e-08	2.73138528446039e-06
Chapaev-1_CE	C47E12.3	0.410009336191103	4.97631514878311e-08	2.73138528446039e-06
Chapaev-1_CE	T21C9.13	0.410006495905	4.97747608483456e-08	2.73138528446039e-06
CER3-1-LTR_CE	T17A3.12	0.409985053745713	4.98624873020043e-08	2.73412638705991e-06
LINE2F_CE	B0252.3	0.40997443751488	4.99059764894098e-08	2.73443949909423e-06
CEMUDR1	Y32H12A.7	0.409877130700718	5.03062924431066e-08	2.75220668709906e-06
CEMUDR1	F54C9.9	0.409858472232299	5.03834040333544e-08	2.75434349239743e-06
LTRCER1	B0041.5	0.409400499905529	5.23120825531975e-08	2.85331464596868e-06
CEREP1A	Y51H4A.15	0.409304777983784	5.27240615080571e-08	2.87145791719577e-06
LTRCER1	F33G12.2	0.409248019519026	5.29698143034155e-08	2.88267305209114e-06
CEMUDR1	ZC395.10	0.409156997171321	5.33662203858106e-08	2.89988515880253e-06
CER1	C26B2.7	0.409121985650568	5.35194541568042e-08	2.90603007642122e-06
CER1	ulp-1	0.40898432710111	5.41260454011922e-08	2.93676399260742e-06
LTRCER1	Y48G10A.1	0.408890732876027	5.45422310606001e-08	2.95491518275916e-06
CEREP1A	dad-1	0.408643934477894	5.56544536869984e-08	3.01291649802913e-06
CEMUDR1	puf-3	0.408608872419654	5.58142200328415e-08	3.01930735872725e-06
CEREP1A	dlc-1	0.40858099272334	5.59415728442676e-08	3.02393655150716e-06
CER1	mrt-1	0.408462632279917	5.6485349128592e-08	3.0501634394208e-06
CER1	mdt-10	0.408457067112341	5.65110413410237e-08	3.0501634394208e-06
CER1	ZK856.10	0.408425547844569	5.66567653548672e-08	3.05575013143464e-06
CELE45	sdz-38	0.408292756974704	5.72746723882221e-08	3.08677646125057e-06
CELE45	F40G9.20	0.408275724162007	5.73543965953557e-08	3.08877323331238e-06
LTRCER1	cpb-3	0.40815842648614	5.79063229185772e-08	3.11617818055511e-06
CER1	Y54E10A.3	0.407945156375683	5.89229212484032e-08	3.16617746099438e-06
CELE45	vet-2	0.407838875768199	5.94359050480884e-08	3.19137300250789e-06
CER3-1-LTR_CE	WBGene00219443	0.407800488947225	5.96222380456376e-08	3.19900488490975e-06
CEMUDR1	Y55F3AR.1	0.407706813919811	6.00793014683294e-08	3.2204461837186e-06
CER1	C50F4.14	0.407367136606738	6.17650439008238e-08	3.30662269048937e-06
CELE45	pes-10	0.407251779110315	6.23477946833124e-08	3.33043053813886e-06
CEMUDR1	npp-9	0.407103842274567	6.31028527170129e-08	3.36827763986533e-06
PALTA3_CE	C18E3.5	0.407064750663552	6.33038344668244e-08	3.37642409541168e-06
CER1	sur-2	0.407056026985969	6.3348769294958e-08	3.37642409541168e-06
CEMUDR1	F52A8.6	0.406880160235514	6.42611982747547e-08	3.42001877288731e-06
LINE2F_CE	lin-66	0.406823345658299	6.45586486143441e-08	3.43332475143734e-06
LTRCER1	pisy-1	0.406742415944328	6.49846353528798e-08	3.45090822218741e-06
CEMUDR1	H27A22.1	0.406696674865803	6.52265928014704e-08	3.4602757343091e-06
LTRCER1	C50D2.9	0.406691003917199	6.52566506953845e-08	3.4602757343091e-06
CER1	tag-93	0.40666876522457	6.53746514115063e-08	3.46399507259504e-06
CEMUDR1	C27F2.9	0.406621714485652	6.56249826115416e-08	3.47471561186787e-06
CER1	him-6	0.406420295328297	6.67070601828043e-08	3.52427519418349e-06
Chapaev-1_CE	T06D8.9	0.406374064184187	6.6957831366107e-08	3.53494371573948e-06
CELE45	tag-320	0.406352516520762	6.70750210203469e-08	3.5385495783183e-06
CER1	Y82E9BR.18	0.406312905181932	6.72909659122423e-08	3.5473562365099e-06
LTRCER1	prdx-3	0.406293611255532	6.73963900118812e-08	3.55032802697232e-06
LTRCER1	F23C8.5	0.406063030424204	6.8668638318792e-08	3.60684763535135e-06
LTRCER1	F08F8.2	0.405927375613719	6.94278585694724e-08	3.64144087192639e-06
CEMUDR1	mars-1	0.405668982940281	7.08963483032331e-08	3.71576950773933e-06
CEMUDR1	B0041.5	0.40548226151718	7.19760192237268e-08	3.76962682446696e-06
CER1	app-1	0.405343171463046	7.27905079860387e-08	3.80677526591726e-06
CEMUDR1	H02I12.5	0.40527461763289	7.31951943956881e-08	3.82517557426708e-06
CER1	use-1	0.405208993199094	7.35846097335084e-08	3.84275184163877e-06
LTRCER1	B0303.4	0.405189691218966	7.36995254700831e-08	3.84597812078198e-06
CEMUDR1	Y62E10A.14	0.40510204692875	7.42234916053687e-08	3.86496138301913e-06
CEMUDR1	Y17G7B.4	0.404928313426153	7.52727108211253e-08	3.91677843941988e-06
CELE45	cyn-8	0.404871775115941	7.56172178231399e-08	3.92905543864958e-06
CEREP1A	Y69A2AR.3	0.404839093146038	7.5817049512203e-08	3.93661265688182e-06
LTRCER1	F40F8.1	0.404766032365408	7.6265608643246e-08	3.95706433949688e-06
CER1	Y39B6A.40	0.40475221486018	7.63507274902053e-08	3.95864301987182e-06
LTRCER1	K07A1.15	0.404624624920663	7.71410277160964e-08	3.99624573100907e-06
CEMUDR1	fsn-1	0.404617338137186	7.71863986177215e-08	3.99624573100907e-06
PALTA3_CE	D2096.8	0.404588561965786	7.73658227437895e-08	4.00267208734488e-06
LTRCER1	ooc-3	0.404563574878463	7.75219458231711e-08	4.00788459905795e-06
PALTA3_CE	Y62E10A.2	0.404529066648882	7.77380554570236e-08	4.01618876087035e-06
CEMUDR1	hke-4.1	0.404492717769017	7.79663172531918e-08	4.02510844706563e-06
CELE45	F33H2.3	0.4044539599814	7.82104146713485e-08	4.03320634921421e-06
CEREP1A	Y110A7A.15	0.404450123163863	7.82346188767166e-08	4.03320634921421e-06
LTRCER1	ehbp-1	0.404418181453805	7.84363992970395e-08	4.04073066271866e-06
LTRCER1	aos-1	0.40426833821849	7.93896641879012e-08	4.0869302232719e-06
CEMUDR1	nhr-13	0.404225245727156	7.96658590287799e-08	4.09823374307256e-06
PALTA3_CE	fkh-7	0.40416738696217	8.00381460894241e-08	4.11446094740946e-06
PALTA3_CE	F23A7.1	0.404137366289312	8.02319684797721e-08	4.12149742978418e-06
CEREP1A	R05H5.5	0.404084575689297	8.05738928376964e-08	4.13612649900175e-06
CER1	ima-1	0.404038246311105	8.08751192160967e-08	4.14818086629841e-06
CER1	F45F2.10	0.403959409770925	8.13901868772891e-08	4.16915904188124e-06
CER1	T02C1.2	0.403945615159544	8.14806349381539e-08	4.17084042208174e-06
CEMUDR1	R186.3	0.403921437423236	8.16393953800923e-08	4.17601373682762e-06
LTRCER1	F45H11.8	0.403862842046289	8.20253874181759e-08	4.18983595012532e-06
LTRCER1	R07E5.11	0.403508893508745	8.43944838468116e-08	4.30780870298464e-06
CEMUDR1	B0393.6	0.403466518401945	8.46824750897217e-08	4.31946268287107e-06
LTRCER1	ttr-53	0.40334883696175	8.54872184724234e-08	4.35437359115693e-06
CER1	Y54G9A.5	0.403307116747533	8.57742719099249e-08	4.36592250410715e-06
LTRCER1	F07H5.10	0.403271821450557	8.60178407998577e-08	4.37524337111293e-06
CER1	C42C1.11	0.40321786902197	8.63914430087505e-08	4.39116056529028e-06
LTRCER1	tag-307	0.402755010153123	8.96611695261395e-08	4.54781423114262e-06
LTRCER1	spn-4	0.402746168662544	8.97247681966243e-08	4.54781423114262e-06
CELE45	F40G9.9	0.402717969472391	8.99278999886317e-08	4.55492050467261e-06
PALTTTAAA3	ifg-1	0.402602831910053	9.07618752382383e-08	4.59394722359699e-06
PALTA3_CE	B0511.6	0.402581290987934	9.09187239556234e-08	4.59867032837737e-06
CEMUDR1	F35C11.5	0.402567444412459	9.10196840481257e-08	4.60056196327049e-06
CEMUDR1	ret-1	0.402326746468909	9.27919691340022e-08	4.68360022727969e-06
CER1	C43H8.2	0.402308003944364	9.29313525656692e-08	4.68736675867814e-06
CEREP1A	C40H1.6	0.40217731914785	9.39088183424173e-08	4.73007673738633e-06
CEMUDR1	T04A8.7	0.402089055499409	9.45745623514403e-08	4.75814606867677e-06
CEMUDR1	vab-1	0.402077334535228	9.46633094624835e-08	4.75814606867677e-06
CEMUDR1	num-1	0.401943289624898	9.5683947490272e-08	4.80610972890069e-06
PALTA3_CE	ZK632.10	0.401801457109361	9.67753686662628e-08	4.85083184491974e-06
CER1	Y59A8B.12	0.401755370647374	9.71325730543586e-08	4.86536722330414e-06
CER1	WBGene00219803	0.401440451771565	9.96074836216538e-08	4.97556222535218e-06
PALTA3_CE	rsp-2	0.401368874578881	1.00178375085947e-07	5.00062813015233e-06
CEMUDR1	T27A3.1	0.401113331943675	1.02242258478271e-07	5.09662167262895e-06
CEMUDR1	klp-7	0.401095805800475	1.02385291952904e-07	5.10023911324929e-06
CEMUDR1	B0035.3	0.401086878812102	1.02458220169879e-07	5.10036174408242e-06
CER1	gip-2	0.400987198210669	1.03275942291303e-07	5.13400597736574e-06
LTRCER1	T14G10.7	0.400970813106501	1.03410953639309e-07	5.13718930982373e-06
CEMUDR1	fbxc-50	0.400905490938241	1.03950884749575e-07	5.16046984785614e-06
CEMUDR1	cpb-3	0.400850462330364	1.04407829360694e-07	5.17629712709048e-06
CEMUDR1	T06D8.5	0.400844354970316	1.04458662009288e-07	5.17629712709048e-06
CER1	T13H5.8	0.400841281597843	1.04484251211373e-07	5.17629712709048e-06
LTRCER1	C34E10.11	0.400775195658243	1.05035945553422e-07	5.19939043539776e-06
TC5	bcmo-1	0.400768253436986	1.05094061992082e-07	5.19939043539776e-06
CELE45	Y37E3.20	0.400661968778703	1.05987676800252e-07	5.24001915765178e-06
LTRCER1	pdhk-2	0.40052564490072	1.07144522315932e-07	5.29359762814142e-06
CER3-1-LTR_CE	fbxb-35	0.400350438171497	1.08649114339363e-07	5.3606154709496e-06
TC5	ZK662.5	0.400284905625482	1.09217064830223e-07	5.38235013310374e-06
PALTA3_CE	C01G6.2	0.400280856721993	1.09252248636507e-07	5.38235013310374e-06
CER1	F21D5.1	0.400273900646246	1.09312720304815e-07	5.38235013310374e-06
CEMUDR1	pyc-1	0.400070566682514	1.11094621324413e-07	5.46265536104686e-06
CELE45	num-1	-0.400078679909647	1.11022991422673e-07	5.46265536104686e-06
LTRCER1	taf-11.1	-0.400512358247356	1.07257918171968e-07	5.29558534603484e-06
CELE45	F46F11.6	-0.400995529071505	1.03207361795699e-07	5.13400597736574e-06
CELE45	C36A4.4	-0.40116130565464	1.01851717164104e-07	5.08065285205919e-06
CER1	F14B6.3	-0.401474652823986	9.93358026372516e-08	4.96541809038969e-06
LTRCER1	F28D1.2	-0.401539368816153	9.88236649185099e-08	4.94323211250985e-06
LTRCER1	fbxb-91	-0.401588374207805	9.84375404090915e-08	4.92732308078149e-06
LTRCER1	fbxb-82	-0.401889889879225	9.60934733502216e-08	4.81999002154473e-06
CELE45	ZK973.1	-0.401925421483166	9.58207926691435e-08	4.80964561261623e-06
CER1	C10G11.7	-0.402081613353276	9.4630902471618e-08	4.75814606867677e-06
CELE45	F23B12.5	-0.402269656562934	9.32171583087702e-08	4.69850829971364e-06
CELE45	imp-3	-0.402344745741754	9.2658301811684e-08	4.68011715640592e-06
LTRCER1	bath-31	-0.402752413587861	8.96798426715425e-08	4.54781423114262e-06
CER1	his-24	-0.403035874563672	8.76632067752808e-08	4.45267572378584e-06
CELE45	F46C5.9	-0.403439420398905	8.48671334135784e-08	4.32583318061606e-06
CELE45	alp-1	-0.403905513310834	8.17441213431727e-08	4.1784177279794e-06
CER1	T25E12.6	-0.40403084513482	8.09233404699275e-08	4.14818086629841e-06
LTRCER1	M05B5.4	-0.404880059498017	7.55666438676027e-08	3.92905543864958e-06
CELE45	agt-2	-0.40511587057052	7.41406126293422e-08	3.86342515630798e-06
CER1	Y37E3.25	-0.405153614925801	7.39147701209305e-08	3.85443160039838e-06
CELE45	sqv-5	-0.405409123499116	7.24032071847342e-08	3.78925823284965e-06
CELE45	Y18D10A.11	-0.406005033360502	6.89922508389551e-08	3.62121763286698e-06
CELE45	T02G5.11	-0.406182919066604	6.80042940201401e-08	3.57454669657062e-06
CER1	skr-13	-0.406189339114577	6.79688928627526e-08	3.57454669657062e-06
CELE45	T19B10.8	-0.406224071600052	6.7777678883821e-08	3.56781701644434e-06
CELE45	ptr-2	-0.40653185149094	6.61056529921403e-08	3.49505271261586e-06
CER1	fbxb-103	-0.406542559866961	6.60481978731439e-08	3.49456766232321e-06
CER1	Y41D4B.14	-0.406746091627389	6.49652294574734e-08	3.45090822218741e-06
LTRCER1	E01G4.7	-0.406919006596524	6.40585773581817e-08	3.41174380366828e-06
CELE45	rmd-1	-0.407300720301954	6.20999171364091e-08	3.31963958813389e-06
CELE45	mmaa-1	-0.407352846202408	6.18369499316202e-08	3.30802545162651e-06
CELE45	npp-9	-0.407700374809477	6.01108426941674e-08	3.2204461837186e-06
CER1	W04A8.5	-0.408039859465212	5.8469401493857e-08	3.14414211004856e-06
LTRCER1	K02B12.2	-0.408945873755527	5.42966656634751e-08	2.94381472713283e-06
CELE45	rbg-3	-0.409231205753859	5.30428254366499e-08	2.88447761465418e-06
CELE45	C38D4.4	-0.409354981241178	5.25076040870584e-08	2.86182257817868e-06
CELE45	F27C8.6	-0.409694109949914	5.10676003053111e-08	2.78753613129594e-06
CER1	fbxb-15	-0.40977199293136	5.07422895494078e-08	2.77186937176312e-06
CELE45	B0035.3	-0.409946017587209	5.00225775072561e-08	2.73875503780272e-06
CELE45	T26A8.1	-0.410339268661505	4.84321361570868e-08	2.6759679504198e-06
CELE45	rab-11.1	-0.41130876263351	4.4715888747058e-08	2.49732718172227e-06
CELE45	C17E4.3	-0.411330035212593	4.46375005965912e-08	2.49487435766894e-06
CELE45	unc-71	-0.411470804060606	4.41220924190817e-08	2.46797299018016e-06
CELE45	F25H8.1	-0.411549308573027	4.3837145177931e-08	2.45583016097419e-06
CELE45	K08E3.5	-0.411947921218285	4.24173619169712e-08	2.38552343088607e-06
CELE45	C48B4.11	-0.412206553104525	4.15199022574024e-08	2.34227996713282e-06
CELE45	C56A3.4	-0.412294049863673	4.12204362988109e-08	2.33088685883432e-06
CELE45	car-1	-0.412335281955952	4.10800357928939e-08	2.32476387075032e-06
CELE45	F52A8.6	-0.412551630312122	4.03508383032415e-08	2.29426054704526e-06
CELE45	oma-2	-0.412582632081045	4.02473714808032e-08	2.29017668850671e-06
CELE45	fbxa-215	-0.412937169454998	3.90820970452348e-08	2.23440930816279e-06
CELE45	F08F3.6	-0.413550095150736	3.71436030445188e-08	2.14219441303767e-06
LTRCER1	F28C6.1	-0.413961752225397	3.58938791238091e-08	2.08172994469656e-06
CER1	sdz-28	-0.414178720593372	3.52515579130333e-08	2.05105125542231e-06
LTRCER1	btb-10	-0.415391499192017	3.18596781741924e-08	1.88398979268631e-06
CELE45	acl-9	-0.416228176007733	2.97049287291815e-08	1.76522392563067e-06
LTRCER1	EEED8.12	-0.41646180821135	2.91287096732243e-08	1.73240427785372e-06
CELE45	dab-1	-0.416608751256389	2.8771816240216e-08	1.71399511067229e-06
CELE45	vha-13	-0.416642137148704	2.86913169275436e-08	1.71060751170973e-06
LTRCER1	sdz-14	-0.416919166423655	2.80316496620266e-08	1.67403531562499e-06
LTRCER1	sdz-28	-0.416999058537629	2.78441336128378e-08	1.66696310247908e-06
CELE45	C06H2.7	-0.417111539857626	2.75821695121972e-08	1.65401609717716e-06
CER1	F28C6.1	-0.417704577060298	2.62397173091912e-08	1.58269228236605e-06
CELE45	cey-3	-0.418303667310059	2.49474491717911e-08	1.51100638687552e-06
LTRCER1	arrd-2	-0.418363041249907	2.48227619925974e-08	1.50670251130004e-06
CER1	dsl-2	-0.419215390782294	2.30975134824712e-08	1.41178699568492e-06
CELE45	meg-1	-0.419533665117652	2.2483344395887e-08	1.37677196901379e-06
CER1	sdz-9	-0.419652110048715	2.22588173300674e-08	1.36533321894091e-06
CELE45	B0261.7	-0.420763500670677	2.02544484182795e-08	1.25838367082838e-06
CELE45	F18A1.7	-0.420816131385584	2.01639691799649e-08	1.25599663446288e-06
CELE45	eat-6	-0.421042622434254	1.97790172693903e-08	1.23841286328587e-06
CELE45	cogc-5	-0.42162516109459	1.8821107998351e-08	1.1856151409231e-06
CELE45	puf-6	-0.421684728815298	1.87257105205361e-08	1.18063321208746e-06
CELE45	T21C9.13	-0.422071665469462	1.81172614852598e-08	1.14827266751585e-06
LTRCER1	F56F4.8	-0.422139551824232	1.80124915450908e-08	1.14363520880147e-06
LTRCER1	his-24	-0.422223829339758	1.78832356029932e-08	1.1364254547363e-06
LTRCER1	W04A8.5	-0.422438720763387	1.75576830734281e-08	1.11868406765381e-06
CELE45	puf-5	-0.42319171579423	1.64613156825554e-08	1.05720499476784e-06
CELE45	T05H10.1	-0.423869190724692	1.55314387751475e-08	1.00461620960248e-06
CER1	lbp-1	-0.424516597111402	1.46901967780119e-08	9.53611159455157e-07
CER1	B0281.5	-0.424823548602753	1.43068342119897e-08	9.3290870294037e-07
CER1	R11A5.3	-0.425284041929911	1.37497078427977e-08	9.01452765997911e-07
CELE45	nos-2	-0.425363579870219	1.36556181735052e-08	8.96908932303362e-07
CER1	fbxc-28	-0.425375717224695	1.36413148530934e-08	8.96783259824613e-07
CELE45	enol-1	-0.426023292221783	1.28987353222508e-08	8.54172426920871e-07
CELE45	mdh-2	-0.426343047382959	1.25465717876221e-08	8.35437779197875e-07
CELE45	E04D5.1	-0.426514334304165	1.23617496923363e-08	8.24648334314564e-07
CELE45	T19B10.6	-0.427144903563309	1.17036725983576e-08	7.86938717522411e-07
CELE45	Y102E9.2	-0.427485767511575	1.13621170077527e-08	7.6787117555662e-07
CELE45	F21D5.1	-0.427670899543047	1.11806515206902e-08	7.58440072228262e-07
CELE45	C13B9.3	-0.427870730745425	1.09879097354094e-08	7.46765170562379e-07
CELE45	R12E2.2	-0.428396005253051	1.04964032694281e-08	7.19440974092054e-07
LTRCER1	ttr-50	-0.42869239825501	1.02284789190619e-08	7.02407309451326e-07
CELE45	ima-2	-0.429636434811038	9.41829357628493e-09	6.5484734779203e-07
CELE45	zyg-11	-0.430420545758975	8.79267734776713e-09	6.15487414343699e-07
CELE45	C31H1.8	-0.43073734202896	8.55143809274915e-09	6.00342472505513e-07
CER1	fbxb-17	-0.431519170003433	7.98304558036885e-09	5.63719843031315e-07
LTRCER1	sdz-30	-0.431752205714959	7.8207891326335e-09	5.52801481855481e-07
CELE45	C05C10.5	-0.431903935692607	7.71685616787778e-09	5.47057834898133e-07
CER1	skr-9	-0.433065577979794	6.9640678341038e-09	5.02551575107112e-07
LTRCER1	EEED8.4	-0.43314486794731	6.9153498664834e-09	4.99533955425218e-07
CELE45	dnj-8	-0.434212320333844	6.29060486714917e-09	4.58985867222034e-07
LTRCER1	T25E12.6	-0.434287469838833	6.24873401444533e-09	4.56390885939004e-07
CER1	skr-14	-0.43490705873256	5.9136047614993e-09	4.35429005734811e-07
CELE45	pyk-1	-0.435388279339633	5.6653357594951e-09	4.19281188417439e-07
CELE45	pal-1	-0.435571368629978	5.57354065970157e-09	4.14181594403696e-07
CELE45	spr-2	-0.436313993438732	5.21569530349211e-09	3.91609985546431e-07
CELE45	mex-5	-0.436354710784452	5.19672928077799e-09	3.90591137427529e-07
CELE45	H19N07.1	-0.436815962557449	4.98646816611893e-09	3.76743805703224e-07
CELE45	F25B5.3	-0.437498876072448	4.69015109810855e-09	3.56589429076782e-07
CER1	EEED8.12	-0.438248211473036	4.38455030568365e-09	3.36536321447914e-07
CELE45	F48A11.4	-0.438317038268773	4.35746380651806e-09	3.34812346407407e-07
CER1	vet-2	-0.44114797508046	3.3730073358548e-09	2.69171191807244e-07
CER1	sdz-14	-0.441229308431369	3.34816563296753e-09	2.68075474020122e-07
LTRCER1	vet-1	-0.441877510721882	3.15639383206438e-09	2.54693183461338e-07
CER1	C50F4.6	-0.442007475530198	3.11923971014535e-09	2.522576203579e-07
CELE45	F32D1.7	-0.442193685109943	3.06674071966145e-09	2.48567405698876e-07
CELE45	Y4C6A.3	-0.44259251941193	2.95714760843088e-09	2.41305911948396e-07
CER1	btb-10	-0.442838945811096	2.89133231258794e-09	2.37004114139428e-07
LTRCER1	vet-2	-0.443462186820467	2.73112212224772e-09	2.25146491125615e-07
CELE45	C16C10.3	-0.443506633616859	2.72002979411896e-09	2.24744014267501e-07
CELE45	R06C7.1	-0.443682503900236	2.67656355769514e-09	2.22667010080658e-07
CELE45	app-1	-0.44369229462995	2.67416357851852e-09	2.22667010080658e-07
LTRCER1	fbxb-103	-0.444657820363406	2.4474131262758e-09	2.05503204268959e-07
CER1	C35E7.5	-0.444666928042054	2.44536521110568e-09	2.05503204268959e-07
CELE45	C42C1.8	-0.44475812096485	2.42495089153245e-09	2.04566370080558e-07
CELE45	glp-1	-0.444804988358525	2.41452329064099e-09	2.04162611888545e-07
LTRCER1	F14B6.3	-0.444812086201074	2.4129478573769e-09	2.04162611888545e-07
LTRCER1	C01G6.3	-0.444816553342208	2.41195684174536e-09	2.04162611888545e-07
CER1	ttr-50	-0.444879324724318	2.39807274805237e-09	2.03484766124303e-07
CELE45	ufd-3	-0.445500762030099	2.26471620597043e-09	1.93302074278467e-07
LTRCER1	sdz-9	-0.446873865006064	1.99495027290812e-09	1.73342737998907e-07
CER1	skr-7	-0.447153784952528	1.94389642778799e-09	1.69517136678668e-07
CER1	EEED8.4	-0.448152540578143	1.77181357107481e-09	1.57161600826464e-07
CELE45	pos-1	-0.448433019709122	1.72619500772533e-09	1.53869451550689e-07
CER1	skr-10	-0.449111447511008	1.6204909182634e-09	1.44982858669846e-07
LTRCER1	fbxb-17	-0.450332304055808	1.44580476014654e-09	1.31137028244871e-07
CER1	F38A5.7	-0.450429654192801	1.43268658999931e-09	1.30110232602446e-07
CELE45	mex-3	-0.450614880079579	1.40804357957916e-09	1.28032907399422e-07
CELE45	ZK863.4	-0.453379919178052	1.08541314136073e-09	1.01109656591621e-07
CER1	sdz-30	-0.454780278285005	9.50537447754663e-10	8.99345104163171e-08
CER1	vet-1	-0.455892335722147	8.55108538926996e-10	8.17605760205231e-08
CER1	skr-8	-0.456332468284174	8.19955401423347e-10	7.89049457166801e-08
LTRCER1	fbxc-28	-0.457113779596142	7.60962331034209e-10	7.3634296150075e-08
CELE45	K07H8.2	-0.459765334473606	5.8979742873891e-10	5.89634501272408e-08
CELE45	gld-1	-0.460805506097686	5.33375342861315e-10	5.40696180900588e-08
CER1	sepa-1	-0.460910673229707	5.27970302684669e-10	5.35967608812291e-08
CELE45	npp-12	-0.464198060320526	3.83335316769266e-10	4.03869144508871e-08
CER1	vet-6	-0.464447701107947	3.74076654021571e-10	3.96422667907486e-08
LTRCER1	B0281.5	-0.464457673779141	3.73711316688716e-10	3.96422667907486e-08
LTRCER1	pab-1	-0.46541334066656	3.40257281441603e-10	3.65397952978387e-08
LTRCER1	C35E7.5	-0.466410867828246	3.08432684458375e-10	3.35704627084168e-08
LTRCER1	F56A8.8	-0.467451037889646	2.78319601179384e-10	3.08495753956566e-08
CELE45	hrdl-1	-0.467457178846	2.78150561465237e-10	3.08495753956566e-08
CELE45	daf-18	-0.46884043157915	2.42501048286889e-10	2.74253529296954e-08
CER1	F56A8.8	-0.471752749257863	1.81313112887131e-10	2.12353448394345e-08
CER1	epg-2	-0.475697614249002	1.21749490164266e-10	1.47856176142443e-08
CELE45	C37C3.9	-0.476615920989801	1.10888640556533e-10	1.35805749635903e-08
CELE45	F47D12.9	-0.47786562015196	9.76043196965097e-11	1.20969189377284e-08
LTRCER1	sepa-1	-0.479509869061509	8.24542641658219e-11	1.0433635734829e-08
LTRCER1	bcmo-2	-0.48193559110845	6.41841071150219e-11	8.46201397629379e-09
CELE45	mel-26	-0.486460385894235	4.00140503667634e-11	5.51660374389777e-09
CELE45	mex-6	-0.489142094450866	3.01413993969293e-11	4.32006829376186e-09
CELE45	spn-4	-0.492837518820467	2.03161635077367e-11	3.0734137119579e-09
LTRCER1	dsl-2	-0.493003595245801	1.9956946560411e-11	3.03462981521544e-09
CER1	bcmo-2	-0.498578956038418	1.09034892905801e-11	1.75767161437012e-09
CELE45	zif-1	-0.499293503491993	1.0082661152207e-11	1.64365543738005e-09
LTRCER1	epg-2	-0.521042954948505	8.51687992493213e-13	1.80777644858237e-10
LTRCER1	vet-6	-0.526497493879055	4.45606395189099e-13	1.0142449963455e-10
