# Supplementary material for: Exploratory analysis of transposable elements expression in the C. elegans early embryo
Source: BMC Bioinformatics. 2019 Nov 22;20(Suppl 9):484. doi: 10.1186/s12859-019-3088-7 (PMC6873666; doi:10.1186/s12859-019-3088-7)
Supplement: Supplementary file 9 — Additional file 9. Enriched pathways associated to genes positively correlated with TE. 1st column contains significantly enriched Reactome pathways associated to genes positively correlated with TE, evidenced by Panther tool with an FDR corrected p-value < 0.01. Columns 2nd-6th contain absence (0) or presence (1) of the pathways in CEMUDR1, PALTTTAAA3, LINE2F, CER1, LTRCER1. 7th column contains FDR corrected p-value and 8th the pathway classification. [file 12859_2019_3088_MOESM9_ESM.txt]

pathway	CEMUDR1	PALTTTAAA3	LINE2F_CE	CER1	LTRCER1	FDR	classification
HDR through Homologous Recombination (HRR) (R-CEL-5685942)	0	1	0	0	0	5.51E-03	DNA repair
HDR through Homologous Recombination (HRR) or Single Strand Annealing (SSA) (R-CEL-5693567)	0	1	0	0	0	6.03E-03	DNA repair
Homologous DNA Pairing and Strand Exchange (R-CEL-5693579)	0	1	0	0	0	6.33E-03	DNA repair
Homology Directed Repair (R-CEL-5693538)	0	1	0	0	0	5.76E-03	DNA repair
Presynaptic phase of homologous DNA pairing and strand exchange (R-CEL-5693616)	0	1	0	0	0	5.28E-03	DNA repair
Immune System (R-CEL-168256)	0	0	0	1	1	5.77E-03	immune system
Innate Immune System (R-CEL-168249)	0	0	0	1	0	9.85E-03	immune system
Neutrophil degranulation (R-CEL-6798695)	0	0	0	1	0	7.73E-03	immune system
Metabolism (R-CEL-1430728)	0	0	0	1	1	3.41E-05	metabolism
Phospholipid metabolism (R-CEL-1483257)	0	0	0	0	1	8.19E-03	metabolism
Asparagine N-linked glycosylation (R-CEL-446203)	0	0	0	0	1	1.31E-03	metabolism of proteins
Cap-dependent Translation Initiation (R-CEL-72737)	0	1	1	0	0	2.80E-05	metabolism of proteins
Eukaryotic Translation Initiation (R-CEL-72613)	0	1	1	0	0	3.36E-05	metabolism of proteins
Formation of a pool of free 40S subunits (R-CEL-72689)	0	1	1	0	0	2.44E-05	metabolism of proteins
Formation of the ternary complex, and subsequently, the 43S complex (R-CEL-72695)	0	1	1	0	0	1.95E-03	metabolism of proteins
GTP hydrolysis and joining of the 60S ribosomal subunit (R-CEL-72706)	0	1	1	1	0	6.06E-05	metabolism of proteins
L13a-mediated translational silencing of Ceruloplasmin expression (R-CEL-156827)	0	1	1	0	0	2.51E-05	metabolism of proteins
Metabolism of lipids (R-CEL-556833)	0	0	0	0	1	4.27E-04	metabolism of proteins
Metabolism of proteins (R-CEL-392499)	1	1	1	1	1	1.60E-07	metabolism of proteins
Post-translational protein modification (R-CEL-597592)	1	1	0	1	1	2.05E-03	metabolism of proteins
Ribosomal scanning and start codon recognition (R-CEL-72702)	0	1	1	0	0	3.25E-03	metabolism of proteins
SRP-dependent cotranslational protein targeting to membrane (R-CEL-1799339)	0	1	1	1	0	4.85E-05	metabolism of proteins
Translation (R-CEL-72766)	0	1	1	1	0	3.33E-05	metabolism of proteins
Transport to the Golgi and subsequent modification (R-CEL-948021)	0	0	0	0	1	3.93E-03	metabolism of proteins
COPI-mediated anterograde transport (R-CEL-6807878)	0	0	0	0	1	9.64E-03	metabolism of proteins; vesicle-mediated transport
Major pathway of rRNA processing in the nucleolus and cytosol (R-CEL-6791226)	0	1	0	0	0	4.99E-04	metabolism of RNA
Metabolism of RNA (R-CEL-8953854)	0	1	1	1	0	1.88E-03	metabolism of RNA
Nonsense Mediated Decay (NMD) enhanced by the Exon Junction Complex (EJC) (R-CEL-975957)	0	1	1	0	0	7.45E-05	metabolism of RNA
Nonsense Mediated Decay (NMD) independent of the Exon Junction Complex (EJC) (R-CEL-975956)	0	1	1	0	0	3.58E-05	metabolism of RNA
Nonsense-Mediated Decay (NMD) (R-CEL-927802)	0	1	1	0	0	6.80E-05	metabolism of RNA
rRNA processing (R-CEL-72312)	0	1	0	0	0	5.29E-04	metabolism of RNA
rRNA processing in the nucleus and cytosol (R-CEL-8868773)	0	1	0	0	0	5.62E-04	metabolism of RNA
Intracellular signaling by second messengers (R-CEL-9006925)	0	0	0	1	0	6.98E-03	signal transduction
PIP3 activates AKT signaling (R-CEL-1257604)	0	0	0	1	0	2.84E-03	signal transduction
Membrane Trafficking (R-CEL-199991)	0	0	0	0	1	8.30E-03	vesicle-mediated transport
Vesicle-mediated transport (R-CEL-5653656)	0	0	0	0	1	7.83E-03	vesicle-mediated transport
