# Supplementary material for: Exploratory analysis of transposable elements expression in the C. elegans early embryo
Source: BMC Bioinformatics. 2019 Nov 22;20(Suppl 9):484. doi: 10.1186/s12859-019-3088-7 (PMC6873666; doi:10.1186/s12859-019-3088-7)
Supplement: Supplementary file 10 — Additional file 10. Enriched pathways associated to genes negatively correlated with TEs. 1st column contains over-represented Reactome pathways associated to genes negatively correlated with TE, evidenced by Panther tool with an FDR corrected p-value < 0.01. Columns 2nd-4th contain absence (0) or presence (1) of the pathways in CELE45, CER1 and LTRCER1. 5th column contains FDR corrected p-value and 6th the pathway classification. [file 12859_2019_3088_MOESM10_ESM.txt]

pathway	CELE45	CER1	LTRCER1	FDR	classification
APC/C-mediated degradation of cell cycle proteins (R-CEL-174143)	0	1	0	4.09E-06	cell cycle
Cell Cycle (R-CEL-1640170)	0	1	0	4.53E-03	cell cycle
Cell Cycle, Mitotic (R-CEL-69278)	0	1	0	2.67E-04	cell cycle
Cyclin A:Cdk2-associated events at S phase entry (R-CEL-69656)	0	1	0	8.28E-06	cell cycle
Cyclin D associated events in G1 (R-CEL-69231)	0	1	0	4.57E-06	cell cycle
Cyclin E associated events during G1/S transition (R-CEL-69202)	0	1	0	4.70E-04	cell cycle
FBXL7 down-regulates AURKA during mitotic entry and in early mitosis (R-CEL-8854050)	0	1	0	2.08E-06	cell cycle
G1 Phase (R-CEL-69236)	0	1	0	5.19E-06	cell cycle
G1/S Transition (R-CEL-69206)	0	1	0	1.39E-06	cell cycle
G2/M Transition (R-CEL-69275)	0	1	0	9.79E-06	cell cycle
Mitotic G1-G1/S phases (R-CEL-453279)	0	1	0	6.16E-06	cell cycle
Mitotic G2-G2/M phases (R-CEL-453274)	0	1	0	5.30E-06	cell cycle
Regulation of APC/C activators between G1/S and early anaphase (R-CEL-176408)	0	1	0	6.49E-06	cell cycle
Regulation of mitotic cell cycle (R-CEL-453276)	0	1	0	5.87E-06	cell cycle
S Phase (R-CEL-69242)	0	1	0	1.05E-05	cell cycle
SCF(Skp2)-mediated degradation of p27/p21 (R-CEL-187577)	0	1	0	1.67E-05	cell cycle
SCF-beta-TrCP mediated degradation of Emi1 (R-CEL-174113)	0	1	0	7.31E-06	cell cycle
Orc1 removal from chromatin (R-CEL-68949)	0	1	0	1.01E-05	cell cycle; DNA replication
Switching of origins to a post-replicative state (R-CEL-69052)	0	1	0	1.01E-04	cell cycle; DNA replication
Synthesis of DNA (R-CEL-69239)	0	1	0	4.09E-06	cell cycle; DNA replication
DNA Replication (R-CEL-69306)	0	1	0	5.20E-03	DNA replication
Adaptive Immune System (R-CEL-1280218)	0	1	0	5.98E-03	immune system
Antigen processing: Ubiquitination & Proteasome degradation (R-CEL-983168)	0	1	0	5.43E-03	immune system
Class I MHC mediated antigen processing & presentation (R-CEL-983169)	0	1	0	3.46E-06	immune system
Neddylation (R-CEL-8951664)	0	1	0	3.75E-06	metabolism of proteins
Post-translational protein modification (R-CEL-597592)	0	1	0	9.51E-06	metabolism of proteins
Processing of Capped Intronless Pre-mRNA (R-CEL-75067)	0	1	0	4.16E-06	metabolism of RNA
Processing of Intronless Pre-mRNAs (R-CEL-77595)	0	1	0	4.54E-06	metabolism of RNA
Degradation of beta-catenin by the destruction complex (R-CEL-195253)	0	1	0	5.25E-05	signal transduction
Signaling by WNT (R-CEL-195721)	0	1	0	5.11E-06	signal transduction
Iron uptake and transport (R-CEL-917937)	0	1	0	9.28E-06	transport of small molecules
